# Supplementary material for: RdJ detection tests to identify a unique MRSA clone of ST105-SCCmecII lineage and its variants disseminated in the metropolitan region of Rio de Janeiro
Source: Front Microbiol. 2023 Nov 20;14:1275918. doi: 10.3389/fmicb.2023.1275918 (PMC10694290; doi:10.3389/fmicb.2023.1275918)
Supplement: Supplementary file 1 [file Table_1.XLSX]

## Sheet: Sup. Table. Genomes
Supplementary Table 1. Genomes included in the phylogenetic tree of in this study.
Strain	Sequence type (MLST)	Genbank acession number	A1106G mutation
DAR3172	5	GCF_000525225.1	-
DAR3162	5	GCF_000610565.1	-
DAR3165	5	GCF_000525245.1	-
DAR3179	5	GCF_000610705.1	-
UA925	5	LGXU00000000	-
UA913	5	LGXR00000000	-
ED98	5	NC_013450.1	-
DAR1890	5	GCF_000609945.1	-
DAR1370	5	GCF_000609585.1	-
DAR3629	5	GCF_000607985.1	-
CD16-093	5	JAEAKH000000000	-
CR15-064	5	JAEAHN000000000	-
CD16-068	5	SAMN16946756	-
CD16-188	5	JAEAJB000000000	-
CD15-133	5	JAEALT000000000	-
DAR1158	5	GCF_000609265.1	-
CD16-062	5	JAEAKR000000000	-
CD16-037	5	SAMN16946749	-
CR14-003	5	JAECLF000000000	-
CR15-039	5	JAEAHQ000000000	-
CD16-154	5	JAEAJQ000000000	-
CR14-001	5	JAEAIR000000000	-
CD15-155	5	JAEIRY000000000	-
CD16-137	5	JAEAJX000000000	-
CHU15-102	5	JAEAIU000000000	-
CR15-062	5	JAEAHO000000000	-
CD16-144	5	JAEAJU000000000	-
CD16-071	5	SAMN16946757	-
CR15-012	5	JAEAHW000000000	-
CR14-018	5	JAEAIM000000000	-
CR14-017	5	JAECLE000000000	-
CD16-081	5	JAEAKM000000000	-
CD16-176	5	JAEAJE000000000	-
CR15-023	5	JAEAHR000000000	-
CD16-120	5	JAEIRQ000000000	-
CD16-143	5	JAEAJV000000000	-
CD16-117	5	JAEAKB000000000	-
CD16-146	5	JAEAJT000000000	-
CHU15-082	5	JAEAIY000000000	-
CD16-169	5	JAEAJH000000000	-
CD16-085	5	JAEAKL000000000	-
CHU15-107	5	JAEAIT000000000	-
CR14-026	5	JAEAIK000000000	-
CR15-083	5	JAEAHM000000000	-
CD16-163	5	JAEAJM000000000	-
CR14-007	5	JAEAIP000000000	-
DAR1157	5	GCF_000609245.1	-
DAR1311	5	GCF_000609525.1	-
DAR948	5	GCF_000525105.1	-
DAR104	5	GCF_000594985.1	-
DAR22	5	GCF_000608945.1	-
UB594	5	LGWC00000000	-
CR14-056	1635	JAEAIB000000000	-
CD15-169	1635	JAEALM000000000	-
CR15-117	1635	JAEAHJ000000000	-
CD16-162	1635	JAEAJN000000000	-
CD16-185	1635	JAEAJC000000000	-
CD16-166	1635	JAEAJJ000000000	-
CD16-175	1635	JAEAJF000000000	-
CR15-015	1635	JAEAHV000000000	-
CR14-033	1635	JAEAII000000000	-
CD16-116	1635	JAEAKC000000000	-
CR15-020	1635	JAEAHS000000000	-
CR14-044	1635	JAECLC000000000	-
CD16-138	1635	JAEAJW000000000	-
UB670	5	LGYL00000000	-
CD16-086	5	JAEAKK000000000	-
UB657	5	MIHZ00000000	-
UB599	5	LGYJ00000000	-
CD16-080	5	JAEAKN000000000	-
CD15-292	5	JAECMA000000000	-
CR15-010	5	JAEAHX000000000	-
CR15-004	5	JAEAHZ000000000	-
CD15-097	5	JAEALZ000000000	-
UB662	5	LGYK00000000	-
CD16-105	5	JAEAKG000000000	-
CR14-051	5	JAEAIE000000000	-
CD15-317	5	JAEIRV000000000	-
CR15-041	5	JAEAHP000000000	-
CR14-038	5	JAEAIH000000000	-
UB501	5	SAMN08977787	-
DAR3170	5	GCF_000525205.1	-
DAR3581	5	GCF_000607605.1	-
DAR1814	5	GCF_000609785.1	-
UB476	5	SAMN08977785	-
DAR3183	5	GCF_000610725.1	-
DAR3178	5	GCF_000610685.1	-
DAR3177	5	GCF_000610665.1	-
CD16-174	5	JAEAJG000000000	-
CD16-156	5	JAEAJP000000000	-
CR15-031	5	JAEIRN000000000	-
CR15-006	5	JAEAHY000000000	-
DAR3868	5	GCF_000608545.1	-
DAR1090	5	GCF_000609225.1	-
HOU1444-VR	5	LJOB00000000	-
HOU1445-VS	5	LJOC00000000	-
DAR2002	1186	GCF_000610245.1	-
DAR1942	5	GCF_000610085.1	-
DAR1941	5	GCF_000610065.1	-
M0494	5	GCF_000361345.1	-
UCI06	-	LKYX00000000	-
DAR1874	5	GCF_000609885.1	-
DAR3897	5	GCF_000608705.1	-
DAR3632	-	GCF_000608005.1	-
DAR3565	-	GCF_000607485.1	-
UG982	5	MIHQ00000000	-
UG944	5	LGXY00000000	-
DAR5846	2625	GCF_000596065.1	-
DAR5852	2625	GCF_000586695.1	-
DAR1813	5	GCF_000609765.1	-
UV165	5	LGXB00000000	-
DAR1183	5	GCF_000609345.1	-
DAR3198	5	GCF_000610745.1	-
DAR3176	5	GCF_000610645.1	-
DAR3163	5	GCF_000610585.1	-
DAR3157	100	GCF_000610545.1	-
DAR3166	100	GCF_000610605.1	-
DAR3156	100	GCF_000610525.1	-
DAR116	5	GCF_000594965.1	-
DAR5855	228	GCF_000586715.1	-
DAR133	228	GCF_000594925.1	-
DAR5883	5	GCF_000525445.1	-
UCL454	5	SAMN08977802	-
DAR5870	5	GCF_000610985.1	-
DAR5869	5	GCF_000611005.1	-
UCL418	5	SAMN08977795	-
UCL424	5	SAMN08977796	-
UCL436	5	SAMN08977798	-
UCL450	5	SAMN08977801	-
UCL440	5	SAMN08977799	-
UCL371	5	LGXQ00000000	-
UB354	5	SAMN08977782	-
DAR5876	5	GCF_000525465.1	-
DAR5875	5	GCF_000609005.1	-
UB591	5	SAMN08977788	-
UB590	5	LGWU00000000	-
DAR3152	5	GCF_000610485.1	-
DAR5868	5	GCF_000611025.1	-
UCL386	5	SAMN08977792	-
UCL720	5	MIHU00000000	-
UCL380	5	SAMN08977791	-
UCL1184	5	SAMN08977789	-
UCL428	5	SAMN08977797	-
UCL445	5	SAMN08977800	-
UCL406	5	SAMN08977794	-
UCL398	5	SAMN08977793	-
UCL377	5	SAMN08977790	-
UCL409	5	MIHV00000000	-
DAR5872	5	GCF_000610945.1	-
DAR5871	5	GCF_000610965.1	-
UA796	5	MIIE00000000	-
DAR5796	5	GCF_000595165.1	-
DAR5817	5	GCF_000595545.1	-
DAR5834	5	GCF_000595865.1	-
DAR5880	5	GCF_000608925.1	-
DAR5851	5	GCF_000596165.1	-
DAR5812	5	GCF_000595465.1	-
DAR5799	5	GCF_000595225.1	-
DAR5793	5	GCF_000595105.1	-
DAR3175	5	GCF_000610625.1	-
DAR5849	5	GCF_000596125.1	-
DAR5813	5	GCF_000595485.1	-
DAR5808	5	GCF_000595405.1	-
DAR5863	5	GCF_000596345.1	-
DAR5827	5	GCF_000595725.1	-
DAR5810	5	GCF_000525565.1	-
DAR5838	5	GCF_000595945.1	-
DAR5824	5	GCF_000595665.1	-
DAR5811	5	GCF_000595445.1	-
DAR5859	5	GCF_000596285.1	-
DAR5854	5	GCF_000596205.1	-
DAR5805	5	GCF_000595345.1	-
DAR5795	5	GCF_000595145.1	-
DAR5878	5	GCF_000608965.1	-
DAR5790	5	GCF_000595045.1	-
DAR5789	5	GCF_000595025.1	-
DAR3143	5	GCF_000610405.1	-
DAR5792	5	GCF_000595085.1	-
DAR5862	5	GCF_000596325.1	-
DAR5825	5	GCF_000595685.1	-
DAR5837	5	GCF_000595925.1	-
DAR5881	5	GCF_000610925.1	-
UP703	5	MIHM00000000	-
DAR5803	5	GCF_000595305.1	-
DAR5831	5	GCF_000595805.1	-
DAR5797	5	GCF_000595185.1	-
DAR5845	1550	GCF_000596045.1	-
DAR5800	5	GCF_000595245.1	-
DAR5809	5	GCF_000595425.1	-
DAR5794	5	GCF_000595125.1	-
DAR5857	5	GCF_000596245.1	-
DAR5895	5	GCF_000525325.1	-
DAR5860	5	GCF_000525505.1	-
DAR5898	-	GCF_000525265.1	-
DAR5891	5	GCF_000525405.1	-
DAR5864	5	GCF_000596365.1	-
DAR5823	5	GCF_000595645.1	-
DAR5804	5	GCF_000595325.1	-
DAR5890	5	GCF_000610785.1	-
DAR5873	5	GCF_000609045.1	-
DAR5807	5	GCF_000595385.1	-
DAR5791	5	GCF_000595065.1	-
DAR5839	5	GCF_000595965.1	-
DAR5840	5	GCF_000595985.1	-
DAR5836	5	GCF_000595905.1	-
DAR5856	5	GCF_000596225.1	-
DAR5847	5	GCF_000596085.1	-
DAR5832	5	GCF_000595825.1	-
DAR5896	5	GCF_000525305.1	-
DAR5877	5	GCF_000608985.1	-
DAR5894	5	GCF_000525345.1	-
DAR5830	5	GCF_000595785.1	-
DAR5885	5	GCF_000610885.1	-
DAR5820	5	GCF_000595585.1	-
UC16	5	LGTV00000000	-
DAR5866	5	GCF_000525485.1	-
DAR5858	5	GCF_000596265.1	-
DAR5821	5	GCF_000595605.1	-
DAR5822	5	GCF_000595625.1	-
DAR5835	5	GCF_000595885.1	-
DAR5833	1100	GCF_000595845.1	-
DAR5828	5	GCF_000595745.1	-
DAR5882	5	GCF_000525425.1	-
DAR5853	5	GCF_000596185.1	-
DAR5843	5	GCF_000596025.1	-
DAR5887	5	GCF_000610845.1	-
DAR5844	5	GCF_000525525.1	-
DAR5842	5	GCF_000525545.1	-
DAR5884	5	GCF_000610905.1	-
DAR3153	5	GCF_000610505.1	-
UA872	5	MIID00000000	-
DAR3148	5	GCF_000610445.1	-
DAR3144	5	GCF_000610425.1	-
DAR5815	5	GCF_000595505.1	-
DAR5826	5	GCF_000595705.1	-
UP788	5	LGWJ00000000	-
DAR5886	5	GCF_000610865.1	-
UP1072	5	MIHP00000000	-
DAR5893	5	GCF_000525365.1	-
DAR5897	5	GCF_000525285.1	-
DAR5848	5	GCF_000596105.1	-
DAR5874	5	GCF_000609025.1	-
DAR5819	5	GCF_000595565.1	-
DAR5841	5	GCF_000596005.1	-
DAR5829	5	GCF_000595765.1	-
DAR5850	5	GCF_000596145.1	-
UV1155	5	LGWB00000000	-
DAR5892	5	GCF_000525385.1	-
UP954	5	MIHL00000000	-
UP106	5	MJIA00000000	-
DAR3150	5	GCF_000610465.1	-
DAR3236	5	GCF_000610765.1	-
DAR5865	5	GCF_000596385.1	-
DAR5861	5	GCF_000596305.1	-
DAR5889	5	GCF_000610805.1	-
UP1027	5	LGVZ00000000	-
DAR5888	5	GCF_000610825.1	-
UG268	5	LGXK00000000	-
DAR26	5	GCF_000595005.1	-
DAR5798	5	GCF_000595205.1	-
DAR5814	5	GCF_000586675.1	-
DAR5806	5	GCF_000595365.1	-
DAR5816	5	GCF_000595525.1	-
DAR5801	5	GCF_000595265.1	-
DAR5802	5	GCF_000595285.1	-
ISU-1002	5	#N/A	-
ISU-936	5	#N/A	-
ISU-979	5	#N/A	-
ISU-882	5	#N/A	-
ISU-871	5	#N/A	-
CF-Marseille	5	CABA00000000.1	-
DAR3591	5	GCF_000607725.1	-
DAR3918	5	GCF_000608805.1	-
DAR3534	5	GCF_000607385.1	-
DAR1885	5	GCF_000609925.1	-
DAR1369	5	GCF_000609565.1	-
DAR2000	5	GCF_000610225.1	-
DAR1278	5	GCF_000609425.1	-
DAR2068	5	GCF_000610345.1	-
DAR1295	1184	GCF_000609485.1	-
DAR1698	5	GCF_000609685.1	-
DAR1199	5	GCF_000525125.1	-
VRS3a	5	AHBM00000000	-
DAR1065	5	GCF_000609105.1	-
N315	5	NC_002745.2	-
DAR3913	5	GCF_000608785.1	-
DAR3907	5	GCF_000622935.1	-
DAR3871	5	GCF_000608585.1	-
DAR3776	5	GCF_000608185.1	-
DAR3924	5	GCF_000608845.1	-
DAR3859	5	GCF_000608465.1	-
DAR3847	5	GCF_000608445.1	-
DAR3862	5	GCF_000608505.1	-
DAR3586	5	GCF_000607665.1	-
DAR3781	5	GCF_000608225.1	-
DAR3596	5	GCF_000607765.1	-
DAR3772	5	GCF_000608165.1	-
DAR3767	5	GCF_000608145.1	-
DAR3576	5	GCF_000607565.1	-
VRS2	5	AHBL00000000	-
M1015	5	GCF_000362465.1	-
M0329	5	GCF_000360785.1	-
UMX753	1011	LGWG00000000	-
M0102	5	GCF_000360125.1	-
UMX777	5	LGWI00000000	-
DAR3894	5	GCF_000608685.1	-
VRS1	371	AHBK00000000	-
VRS6	85	AHBP00000000	-
DAR126	5	GCF_000594945.1	-
UP109	5	MIHN00000000	-
VRS9	5	AHBS00000000	-
UCI10	5	LKZB00000000	-
VRS10	5	AHBT00000000	-
DAR3911	5	GCF_000608765.1	-
DAR3902	5	GCF_000608745.1	-
CD15-200	5	JAECME000000000	-
CD15-101	5	JAEALY000000000	-
CHU15-080	5	CP065871	-
CD16-132	5	JAEAJY000000000	-
CD15-316	5	JAECLX000000000	-
CD15-258	5	JAEALG000000000	-
CD15-143	5	JAEALQ000000000	-
CD15-147	5	SAMN16946698	-
CD16-050	5	JAEAKS000000000	-
CR15-085	5	JAEAHL000000000	-
CR15-071	5	CP065868	-
CR14-055	5	CP065869	-
CHU15-054	5	JAEAJA000000000	-
CD16-107	5	JAEAKF000000000	-
UB439	5	SAMN08977783	-
UB466	5	SAMN08977784	-
CR14-011	5	JAEAIO000000000	-
CD15-153	5	JAEALP000000000	-
UB479	5	SAMN08977786	-
CR14-022	5	JAECLD000000000	-
CR14-052	5	JAEAID000000000	-
CR14-016	5	CP065870	-
CD16-069	5	JAEAKP000000000	-
CD15-332	5	JAECLV000000000	-
CD16-123	5	JAEAJZ000000000	-
CD16-160	5	JAEAJO000000000	-
DAR3919	5	GCF_000608825.1	-
UCI63	5	LLBC00000000	-
UCI01	5	LKYS00000000	-
UCI20	5	LKZL00000000	-
UCI18	5	LKZJ00000000	-
UCI23	-	LKZO00000000	-
CD15-136	5	JAEALR000000000	-
DAR3864	-	GCF_000608525.1	-
UCI47	-	LLAM00000000	-
UCI41	5	LLAG00000000	-
UCI37	-	LLAC00000000	-
UCI53	5	LLAS00000000	-
UCI30	5	LKZV00000000	-
UCI55	-	LLAU00000000	-
UCI42	5	LLAH00000000	-
DAR3885	5	GCF_000608605.1	-
UCI61	-	LLBA00000000	-
UCI33	-	LKZY00000000	-
UCI22	5	LKZN00000000	-
UCI51	3410	LLAQ00000000	-
UCI57	3410	LLAW00000000	-
UCI38	5	LLAD00000000	-
UCI14	5	LKZF00000000	-
M0536	5	GCF_000361465.1	-
M0934	105	GCF_000362225.1	-
M0602	105	GCF_000361645.1	-
M0823	105	GCF_000362045.1	-
UE1142	105	SAMN08977805	-
UE1146	105	SAMN08977806	-
UE1132	105	SAMN08977804	-
UE1131	105	SAMN08977803	-
DAR3617	105	GCF_000607905.1	-
M0326	105	GCF_000360745.1	-
M0103	105	GCF_000360145.1	-
M0539	105	GCF_000361485.1	-
M0547	105	GCF_000361505.1	-
DAR3609	105	GCF_000607825.1	-
DAR3616	105	GCF_000607885.1	-
M0150	105	GCF_000360225.1	-
M0799	105	GCF_000362005.1	-
M0719	105	GCF_000361905.1	-
M0687	5	GCF_000361845.1	-
M0528	5	GCF_000361405.1	-
DAR1926	225	GCF_000609965.1	-
UCI35	225	LLAA00000000	-
DAR3933	225	GCF_000608905.1	-
DAR3892	5	GCF_000608665.1	-
DAR3901	5	GCF_000608725.1	-
DAR3627	5	GCF_000607945.1	-
DAR3790	5	GCF_000608285.1	-
DAR3891	5	GCF_000608645.1	-
VRS8	5	AHBR00000000	-
DAR3861	5	GCF_000608485.1	-
DAR3515	5	GCF_000596425.1	-
DAR3840	5	GCF_000608365.1	-
DAR3628	5	GCF_000607965.1	-
DAR3575	5	GCF_000607545.1	-
DAR3928	5	GCF_000608865.1	-
DAR3505	5	GCF_000596505.1	-
DAR3599	5	GCF_000607785.1	-
DAR3886	5	GCF_000608625.1	-
DAR3845	5	GCF_000608425.1	-
DAR3930	5	GCF_000608885.1	-
UCI34	-	LKZZ00000000	-
UCI13	5	LKZE00000000	-
UCI26	5	LKZR00000000	-
CR15-001	105	JAEAIA000000000	-
M0692	105	GCF_000361865.1	-
M0844	105	GCF_000362085.1	-
CR14-025	105	JAEAIL000000000	-
CD15-276	105	JAECMB000000000	-
CD15-245	105	JAECMC000000000	-
UB605	105	LGWD00000000	-
UB572	105	LGWT00000000	-
UB526	105	MIIB00000000	-
UCI05	5	LKYW00000000	-
UCI028	5	LKZT00000000	-
DAR1291	496	GCF_000609445.1	-
M0478	496	GCF_000361285.1	-
DAR1176	496	GCF_000609325.1	-
DAR2070	496	GCF_000622955.1	-
DAR1815	496	GCF_000609805.1	-
DAR2075	496	GCF_000610385.1	-
UV1026	105	MIHK00000000	-
JH1	105	CP000736	-
DAR966	105	GCF_000609085.1	-
DAR1174	105	GCF_000609305.1	-
DAR1936	105	GCF_000609985.1	-
DAR1086	105	GCF_000609205.1	-
DAR1200	105	GCF_000609365.1	-
DAR2019	105	GCF_000610285.1	-
DAR2067	105	GCF_000610325.1	-
DAR1939	105	GCF_000610045.1	-
DAR1800	105	GCF_000609705.1	-
DAR1313	105	GCF_000609545.1	-
DAR2026	1187	GCF_000610305.1	-
DAR1492	105	GCF_000609625.1	-
DAR1955	105	GCF_000610125.1	-
DAR1366	105	GCF_000525165.1	-
DAR1859	105	GCF_000609845.1	-
DAR1692	105	GCF_000609665.1	-
DAR1507	105	GCF_000609645.1	-
DAR1490	105	GCF_000609605.1	-
DAR2072	105	GCF_000610365.1	-
DAR1956	105	GCF_000610145.1	-
DAR1810	231	GCF_000609725.1	-
DAR1503	231	GCF_000525185.1	-
DAR1083	231	GCF_000609165.1	-
DAR1995	231	GCF_000610205.1	-
DAR1954	231	GCF_000610105.1	-
DAR1961	231	GCF_000610165.1	-
DAR1310	231	GCF_000609505.1	-
M0769	5	GCF_000361925.1	-
UG261	5	SAMN08977811	-
UG298	5	SAMN08977818	-
UG247	-	SAMN08977810	-
UG277	5	SAMN08977815	-
UG282	5	SAMN08977816	-
UG238	5	SAMN08977807	-
UG834	5	LGWL00000000	-
UG243	5	SAMN08977809	-
UG300	5	SAMN08977819	-
UG240	5	SAMN08977808	-
UG1092	5	MIHS00000000	-
UG993	5	LGVX00000000	-
UG269	5	SAMN08977813	-
UG258	5	MIHR00000000	-
UG286	-	SAMN08977817	-
UG267	5	SAMN08977812	-
UG875	5	MJHY00000000	-
UG275	5	SAMN08977814	-
VRS4	4166	AHBN00000000	-
DAR1082	5	GCF_000609145.1	-
UCI58	5	LLAX00000000	-
DAR1938	5	GCF_000610025.1	-
DAR1842	5	GCF_000609825.1	-
DAR3529	5	GCF_000607365.1	-
VRS11b	5	AHBV00000000	-
VRS11a	5	AHBU00000000	-
DAR3518	5	GCF_000607305.1	-
DAR3508	5	GCF_000596465.1	-
DAR3551	5	GCF_000607425.1	-
DAR3612	5	GCF_000607845.1	-
DAR3504	5	GCF_000596525.1	-
DAR3519	5	GCF_000607325.1	-
DAR3788	5	GCF_000608265.1	-
M0347	5	GCF_000360865.1	-
DAR3794	5	GCF_000608305.1	-
DAR3613	5	GCF_000607865.1	-
DAR3760	5	GCF_000608065.1	-
DAR3584	5	GCF_000607645.1	-
DAR3761	5	GCF_000608085.1	-
CR14-015	5	JAEAIN000000000	-
CR15-028	5	#N/A	-
CR14-043	5	JAEAIG000000000	-
CD16-119	5	JAEAKA000000000	-
CD16-124	5	JAECLL000000000	-
DAR3752	5	GCF_000608025.1	-
M0450	231	GCF_000361185.1	-
VRS7	231	AHBQ00000000	-
VRS5	231	AHBO00000000	-
UC279	105	LGXL00000000	-
DAR3507	5	GCF_000596485.1	-
DAR3592	5	GCF_000607745.1	-
DAR3608	5	GCF_000607805.1	-
DAR3870	5	GCF_000608565.1	-
UCI62	5	LLBB00000000	-
UCI16	5	LKZH00000000	-
UCI60	-	LLAZ00000000	-
DAR3796	5	GCF_000608325.1	-
DAR3779	105	GCF_000608205.1	-
UCI39	5	LLAE00000000	-
DAR3578	5	GCF_000607585.1	-
M0676	5	GCF_000361825.1	-
DAR3562	5	GCF_000607465.1	-
DAR3574	5	GCF_000607525.1	-
DAR3548	5	GCF_000607405.1	-
DAR3842	5	GCF_000608385.1	-
DAR1937	105	GCF_000610005.1	-
DAR1275	5	GCF_000609385.1	-
DAR2018	5	GCF_000610265.1	-
DAR1293	5	GCF_000609465.1	-
DAR3587	5	GCF_000607685.1	-
DAR3590	5	GCF_000607705.1	-
DAR3762	5	GCF_000608105.1	-
DAR3844	5	GCF_000608405.1	-
DAR3525	5	GCF_000607345.1	-
M0944	105	GCF_000362265.1	-
DAR3769	632	GCF_000622915.1	-
DAR3765	632	GCF_000608125.1	-
UCI54	-	LLAT00000000	-
UCI49	5	LLAO00000000	-
DAR1883	5	GCF_000609905.1	-
DAR3799	5	GCF_000608345.1	-
DAR3583	5	GCF_000607625.1	-
M1016	5	GCF_000362485.1	-
DAR3758	5	GCF_000608045.1	-
UCI31	-	LKZW00000000	-
M0998	5	GCF_000362385.1	-
M0467	5	GCF_000361245.1	-
UCI32	5	LKZX00000000	-
UCI15	5	LKZG00000000	-
M0999	5	GCF_000362405.1	-
DAR3555	5	GCF_000607445.1	-
DAR3624	5	GCF_000607925.1	-
DAR3782	5	GCF_000608245.1	-
DAR3512	5	GCF_000596445.1	-
DAR1067	105	GCF_000609125.1	-
M1010	5	GCF_000362445.1	-
M1037	5	GCF_000362545.1	-
M0780	5	GCF_000361965.1	-
DAR1862	105	GCF_000609865.1	-
DAR1276	105	GCF_000609405.1	-
UCI02	-	LKYT00000000	-
DAR3567	5	GCF_000607505.1	-
UCI59	5	LLAY00000000	-
DAR1161	5	GCF_000609285.1	-
M0953	5	GCF_000362305.1	-
M0192	5	GCF_000360325.1	-
M0580	5	GCF_000361585.1	-
M0565	5	GCF_000361545.1	-
M0364	5	GCF_000360945.1	-
M0622	5	GCF_000361665.1	-
M0173	5	GCF_000360285.1	-
M0943	5	GCF_000362245.1	-
UCL401	105	LGWP00000000	-
UCL437	105	LGWQ00000000	-
CD15-138	105	GCA_021012325.1	+(RdJ)
CD16-089	105	GCA_021009915.1	+(RdJ)
UB577	105	GCA_011059865.1	+(RdJ)
UB593	105	GCA_011059615.1	+(RdJ)
UB549	105	GCA_011392005.1	+(RdJ)
UB597	105	GCA_011059725.1	+(RdJ)
UB596	105	GCA_011059645.1	+(RdJ)
UB581	105	GCA_011392235.1	+(RdJ)
UB592	105	GCA_011059045.1	+(RdJ)
CD16-151	105	GCA_021009435.1	+(RdJ)
4919	105	GCA_012956015.1	+(RdJ)
UB473	105	GCA_011063345.1	+(RdJ)
UB492	105	GCA_011060205.1	+(RdJ)
UB491	105	GCA_011060385.1	+(RdJ)
UB493	105	GCA_011059745.1	+(RdJ)
UB530	105	GCA_011061105.1	+(RdJ)
RIVM_M044182	105	GCA_027746585.1	+(RdJ)
UB647	105	GCA_011059055.1	+(RdJ)
RIVM_M042904	105	GCA_027823475.1	+(RdJ)
CR15-104	105	GCA_021007905.1	+(RdJ)
CD16-016	105	GCA_021010535.1	+(RdJ)
CD16-024	105	GCA_021010475.1	+(RdJ)
UB583	105	GCA_002260065.1	+(RdJ)
CD16-165	105	GCA_021009295.1	+(RdJ)
CD16-061	105	GCA_021010295.1	+(RdJ)
CD16-040	105	GCA_021010315.1	+(RdJ)
UB584	105	GCA_011059535.1	+(RdJ)
UB575	105	GCA_011061295.1	+(RdJ)
UB652	105	GCA_011060325.1	+(RdJ)
CD15-076	105	GCA_021012595.1	+(RdJ)
UB524	105	GCA_011063985.1	+(RdJ)
UB527	105	GCA_011391955.1	+(RdJ)
UB529	105	GCA_011060125.1	+(RdJ)
CD15-189	105	GCA_021011955.1	+(RdJ)
5363	105	GCA_012956955.1	+(RdJ)
CD15-296	105	GCA_021011655.1	+(RdJ)
CD16-164	105	GCA_021009315.1	+(RdJ)
CD15-139	105	GCA_021012255.1	+(RdJ)
CD15-158	105	GCA_021012075.1	+(RdJ)
CD15-154	105	GCA_021012055.1	+(RdJ)
CD16-088	105	GCA_021009995.1	+(RdJ)
CD16-112	105	GCA_021009795.1	+(RdJ)
UB512	105	GCA_021011965.1	+(RdJ)
UB613	105	GCA_011061245.1	+(RdJ)
UB588	105	GCA_011059675.1	+(RdJ)
UB586	105	GCA_011060185.1	+(RdJ)
UB587	105	GCA_011059305.1	+(RdJ)
UB541	105	GCA_011063805.1	+(RdJ)
CD15-302	105	GCA_021011555.1	+(RdJ)
UB566	105	GCA_011060105.1	+(RdJ)
CD16-064	105	GCA_021010185.1	+(RdJ)
UB504	105	GCA_011059605.1	+(RdJ)
CD15-129	105	GCA_021012395.1	+(RdJ)
P1MN	105	GCA_012956825.1	+(RdJ)
CD15-150	105	GCA_021012145.1	+(RdJ)
UB619	105	GCA_011062105.1	+(RdJ)
UB505	105	GCA_011392155.1	+(RdJ)
UB506	105	GCA_011061185.1	+(RdJ)
UB606	105	GCA_011063935.1	+(RdJ)
UB499	105	GCA_011060035.1	+(RdJ)
UB675	105	GCA_011062365.1	+(RdJ)
UB674	105	GCA_011061565.1	+(RdJ)
CHU15-110	105	GCA_021008855.1	+(RdJ)
UB651	105	GCA_011061195.1	+(RdJ)
CD16-182	105	GCA_021009105.1	+(RdJ)
CD16-098	105	GCA_021012715.1	+(RdJ)
CD16-021	105	GCA_021010455.1	+(RdJ)
CD15-328	105	GCA_021011605.1	+(RdJ)
CD16-060	105	GCA_021010335.1	+(RdJ)
CD16-011	105	GCA_021011435.1	+(RdJ)
UB472	105	GCA_011060865.1	+(RdJ)
UB579	105	GCA_011392085.1	+(RdJ)
UB480	105	GCA_011059945.1	+(RdJ)
UB481	105	GCA_011061125.1	+(RdJ)
UB528	105	GCA_011060225.1	+(RdJ)
UB475	105	GCA_011060425.1	+(RdJ)
UB470	105	GCA_011064035.1	+(RdJ)
CHU15-086	4876	GCA_021008995.1	+(RdJ)
CD15-325	4876	GCA_021011505.1	+(RdJ)
CD16-147	105	GCA_021009515.1	+(RdJ)
CD15-137	105	GCA_021012305.1	+(RdJ)
CD15-126	105	GCA_021012475.1	+(RdJ)
UB562	105	GCA_011059955.1	+(RdJ)
UB537	105	GCA_011060855.1	+(RdJ)
CD15-170	105	GCA_021012015.1	+(RdJ)
FCFHV36	105	GCA_000969225.1	+(RdJ)
CD16-017	105	GCA_021010485.1	+(RdJ)
CD16-183	105	GCA_021009095.1	+(RdJ)
UB681	105	GCA_011777465.1	+(RdJ)
UB516	105	GCA_011060925.1	+(RdJ)
UB635	105	GCA_011062275.1	+(RdJ)
UB513	105	GCA_011060675.1	+(RdJ)
UB672	105	GCA_011064025.1	+(RdJ)
UB666	105	GCA_011061795.1	+(RdJ)
CD15-335	105	GCA_021011495.1	+(RdJ)
UB641	105	GCA_011061695.1	+(RdJ)
UB665	5288	GCA_011061885.1	+(RdJ)
UB664	5288	GCA_011059995.1	+(RdJ)
CD15-233	105	GCA_021011835.1	+(RdJ)
CD16-152	105	GCA_021009465.1	+(RdJ)
UB532	105	GCA_011060345.1	+(RdJ)
UB557	105	GCA_011059845.1	+(RdJ)
CD16-113	105	GCA_021009755.1	+(RdJ)
UB519	105	GCA_011060995.1	+(RdJ)
CHU15-088	105	GCA_021008935.1	+(RdJ)
UB668	105	GCA_011061355.1	+(RdJ)
UB669	105	GCA_011062335.1	+(RdJ)
UB667	105	GCA_011060735.1	+(RdJ)
CD15-125	105	GCA_021012495.1	+(RdJ)
UB561	105	GCA_011063685.1	+(RdJ)
UB615	105	GCA_011062075.1	+(RdJ)
SS371	105	GCA_020682965.1	+(RdJ)
CD15-318	105	GCA_021011535.1	+(RdJ)
CD15-277	105	GCA_021011675.1	+(RdJ)
UB550	105	GCA_011061205.1	+(RdJ)
UB546	105	GCA_011064065.1	+(RdJ)
UB548	105	GCA_011060335.1	+(RdJ)
UB355	105	GCA_011059585.1	+(RdJ)
UB531	105	GCA_011060555.1	+(RdJ)
CD16-036	105	GCA_021010355.1	+(RdJ)
CD15-026	105	GCA_021012645.1	+(RdJ)
CD16-033	105	GCA_021010405.1	+(RdJ)
UB601	105	GCA_011060145.1	+(RdJ)
CD16-180	105	GCA_021009125.1	+(RdJ)
CD15-123	105	GCA_021012515.1	+(RdJ)
CD16-179	105	GCA_021009175.1	+(RdJ)
CD15-152	105	GCA_021012115.1	+(RdJ)
CR15-106	105	GCA_021007915.1	+(RdJ)
CD15-265	105	GCA_021011735.1	+(RdJ)
CD15-127	105	GCA_021012445.1	+(RdJ)
CHU15-099	105	GCA_021008905.1	+(RdJ)
CHU15-087	105	GCA_021008945.1	+(RdJ)
CD16-010	105	GCA_021011355.1	+(RdJ)
CD15-215	105	GCA_021011885.1	+(RdJ)
CD16-012	105	GCA_021011395.1	+(RdJ)
CD15-182	105	GCA_021011935.1	+(RdJ)
CD16-072	105	GCA_021010115.1	+(RdJ)
CD16-013	105	GCA_021011365.1	+(RdJ)
CD16-111	105	GCA_021009735.1	+(RdJ)
CD16-090	105	GCA_021009935.1	+(RdJ)
CHU15-074	105	GCA_021009005.1	+(RdJ)
CHU15-109	105	GCA_021008835.1	+(RdJ)
CD15-184	105	GCA_021011965.1	+(RdJ)
CD15-146	105	GCA_021012175.1	+(RdJ)
CD16-076	105	GCA_021010095.1	+(RdJ)
CD15-173	105	GCA_021011995.1	+(RdJ)
CD16-015	105	GCA_021011265.1	+(RdJ)
CD16-035	105	GCA_021010395.1	+(RdJ)
CD15-329	105	GCA_021011455.1	+(RdJ)
CD15-055	105	GCA_021012615.1	+(RdJ)
CD16-006	105	GCA_021011405.1	+(RdJ)
CD15-299	105	GCA_021011635.1	+(RdJ)
CD15-128	105	GCA_021012435.1	+(RdJ)
CD16-026	105	GCA_021010435.1	+(RdJ)
Note: -, absence or +, presence of A1106G mutation in the aur gene.
