# Supplementary material for: RdJ detection tests to identify a unique MRSA clone of ST105-SCCmecII lineage and its variants disseminated in the metropolitan region of Rio de Janeiro
Source: Front Microbiol. 2023 Nov 20;14:1275918. doi: 10.3389/fmicb.2023.1275918 (PMC10694290; doi:10.3389/fmicb.2023.1275918)
Supplement: Supplementary file 3 [file Table_3.XLSX]

## Sheet: Sau_71017_mlst
Supplementary Table S3. Multilocus sequence type of 71,017 genomes of Staphylococcus aureus obtained from NCBI databases.
Access number	Specie	ST	arcC	aroE	glpF	gmK	pta	tpi	yqiL
GCA_000009005.1_cds.fna	saureus	151	arcC(6)	aroE(72)	glpF(12)	gmk(43)	pta(49)	tpi(67)	yqiL(59)
GCA_000009585.1_cds.fna	saureus	398	arcC(3)	aroE(35)	glpF(19)	gmk(2)	pta(20)	tpi(26)	yqiL(39)
GCA_000009645.1_cds.fna	saureus	5	arcC(1)	aroE(4)	glpF(1)	gmk(4)	pta(12)	tpi(1)	yqiL(10)
GCA_000009665.1_cds.fna	saureus	5	arcC(1)	aroE(4)	glpF(1)	gmk(4)	pta(12)	tpi(1)	yqiL(10)
GCA_000010445.1_cds.fna	saureus	5	arcC(1)	aroE(4)	glpF(1)	gmk(4)	pta(12)	tpi(1)	yqiL(10)
GCA_000010465.1_cds.fna	saureus	254	arcC(3)	aroE(32)	glpF(1)	gmk(1)	pta(4)	tpi(4)	yqiL(3)
GCA_000011265.1_cds.fna	saureus	1	arcC(1)	aroE(1)	glpF(1)	gmk(1)	pta(1)	tpi(1)	yqiL(1)
GCA_000011505.1_cds.fna	saureus	36	arcC(2)	aroE(2)	glpF(2)	gmk(2)	pta(3)	tpi(3)	yqiL(2)
GCA_000011525.1_cds.fna	saureus	1	arcC(1)	aroE(1)	glpF(1)	gmk(1)	pta(1)	tpi(1)	yqiL(1)
GCA_000012045.1_cds.fna	saureus	250	arcC(3)	aroE(3)	glpF(1)	gmk(1)	pta(4)	tpi(4)	yqiL(16)
GCA_000013425.1_cds.fna	saureus	8	arcC(3)	aroE(3)	glpF(1)	gmk(1)	pta(4)	tpi(4)	yqiL(3)
GCA_000013465.1_cds.fna	saureus	8	arcC(3)	aroE(3)	glpF(1)	gmk(1)	pta(4)	tpi(4)	yqiL(3)
GCA_000016805.1_cds.fna	saureus	105	arcC(1)	aroE(4)	glpF(1)	gmk(4)	pta(12)	tpi(1)	yqiL(28)
GCA_000017085.1_cds.fna	saureus	8	arcC(3)	aroE(3)	glpF(1)	gmk(1)	pta(4)	tpi(4)	yqiL(3)
GCA_000024585.1_cds.fna	saureus	5	arcC(1)	aroE(4)	glpF(1)	gmk(4)	pta(12)	tpi(1)	yqiL(10)
GCA_000025145.2_cds.fna	saureus	225	arcC(1)	aroE(4)	glpF(1)	gmk(4)	pta(12)	tpi(25)	yqiL(10)
GCA_000027045.1_cds.fna	saureus	239	arcC(2)	aroE(3)	glpF(1)	gmk(1)	pta(4)	tpi(4)	yqiL(3)
GCA_000144955.2_cds.fna	saureus	93	arcC(6)	aroE(64)	glpF(44)	gmk(2)	pta(43)	tpi(55)	yqiL(51)
GCA_000145595.1_cds.fna	saureus	239	arcC(2)	aroE(3)	glpF(1)	gmk(1)	pta(4)	tpi(4)	yqiL(3)
GCA_000146385.1_cds.fna	saureus	239	arcC(2)	aroE(3)	glpF(1)	gmk(1)	pta(4)	tpi(4)	yqiL(3)
GCA_000149015.1_cds.fna	saureus	1	arcC(1)	aroE(1)	glpF(1)	gmk(1)	pta(1)	tpi(1)	yqiL(1)
GCA_000153665.1_cds.fna	saureus	1159	arcC(3)	aroE(4)	glpF(1)	gmk(4)	pta(4)	tpi(44)	yqiL(3)
GCA_000159535.2_cds.fna	saureus	4618	arcC(551)	aroE(2)	glpF(2)	gmk(2)	pta(6)	tpi(3)	yqiL(2)
GCA_000159555.1_cds.fna	saureus	72	arcC(1)	aroE(4)	glpF(1)	gmk(8)	pta(4)	tpi(4)	yqiL(3)
GCA_000160195.1_cds.fna	saureus	-	arcC(2)	aroE(2)	glpF(935?)	gmk(2)	pta(6)	tpi(3)	yqiL(2)
GCA_000160335.2_cds.fna	saureus	30	arcC(2)	aroE(2)	glpF(2)	gmk(2)	pta(6)	tpi(3)	yqiL(2)
GCA_000160355.1_cds.fna	saureus	30	arcC(2)	aroE(2)	glpF(2)	gmk(2)	pta(6)	tpi(3)	yqiL(2)
GCA_000160375.1_cds.fna	saureus	30	arcC(2)	aroE(2)	glpF(2)	gmk(2)	pta(6)	tpi(3)	yqiL(2)
GCA_000160395.1_cds.fna	saureus	30	arcC(2)	aroE(2)	glpF(2)	gmk(2)	pta(6)	tpi(3)	yqiL(2)
GCA_000160415.1_cds.fna	saureus	30	arcC(2)	aroE(2)	glpF(2)	gmk(2)	pta(6)	tpi(3)	yqiL(2)
GCA_000162595.1_cds.fna	saureus	30	arcC(2)	aroE(2)	glpF(2)	gmk(2)	pta(6)	tpi(3)	yqiL(2)
GCA_000162615.1_cds.fna	saureus	42	arcC(8)	aroE(2)	glpF(2)	gmk(11)	pta(2)	tpi(2)	yqiL(2)
GCA_000162635.1_cds.fna	saureus	145	arcC(8)	aroE(7)	glpF(6)	gmk(2)	pta(9)	tpi(9)	yqiL(21)
GCA_000162655.1_cds.fna	saureus	10	arcC(8)	aroE(7)	glpF(6)	gmk(2)	pta(9)	tpi(9)	yqiL(7)
GCA_000162675.1_cds.fna	saureus	30	arcC(2)	aroE(2)	glpF(2)	gmk(2)	pta(6)	tpi(3)	yqiL(2)
GCA_000162695.1_cds.fna	saureus	30	arcC(2)	aroE(2)	glpF(2)	gmk(2)	pta(6)	tpi(3)	yqiL(2)
GCA_000162715.1_cds.fna	saureus	30	arcC(2)	aroE(2)	glpF(2)	gmk(2)	pta(6)	tpi(3)	yqiL(2)
GCA_000162735.1_cds.fna	saureus	30	arcC(2)	aroE(2)	glpF(2)	gmk(2)	pta(6)	tpi(3)	yqiL(2)
GCA_000162795.1_cds.fna	saureus	431	arcC(2)	aroE(2)	glpF(2)	gmk(54)	pta(6)	tpi(3)	yqiL(2)
GCA_000162815.1_cds.fna	saureus	30	arcC(2)	aroE(2)	glpF(2)	gmk(2)	pta(6)	tpi(3)	yqiL(2)
GCA_000162835.1_cds.fna	saureus	30	arcC(2)	aroE(2)	glpF(2)	gmk(2)	pta(6)	tpi(3)	yqiL(2)
GCA_000162855.1_cds.fna	saureus	34	arcC(8)	aroE(2)	glpF(2)	gmk(2)	pta(6)	tpi(3)	yqiL(2)
GCA_000163335.1_cds.fna	saureus	30	arcC(2)	aroE(2)	glpF(2)	gmk(2)	pta(6)	tpi(3)	yqiL(2)
GCA_000163575.1_cds.fna	saureus	36	arcC(2)	aroE(2)	glpF(2)	gmk(2)	pta(3)	tpi(3)	yqiL(2)
GCA_000164715.1_cds.fna	saureus	1	arcC(1)	aroE(1)	glpF(1)	gmk(1)	pta(1)	tpi(1)	yqiL(1)
GCA_000171435.1_cds.fna	saureus	8	arcC(3)	aroE(3)	glpF(1)	gmk(1)	pta(4)	tpi(4)	yqiL(3)
GCA_000171455.1_cds.fna	saureus	8	arcC(3)	aroE(3)	glpF(1)	gmk(1)	pta(4)	tpi(4)	yqiL(3)
GCA_000174455.1_cds.fna	saureus	5	arcC(1)	aroE(4)	glpF(1)	gmk(4)	pta(12)	tpi(1)	yqiL(10)
GCA_000174475.1_cds.fna	saureus	8	arcC(3)	aroE(3)	glpF(1)	gmk(1)	pta(4)	tpi(4)	yqiL(3)
GCA_000174495.1_cds.fna	saureus	5	arcC(1)	aroE(4)	glpF(1)	gmk(4)	pta(12)	tpi(1)	yqiL(10)
GCA_000174515.1_cds.fna	saureus	5	arcC(1)	aroE(4)	glpF(1)	gmk(4)	pta(12)	tpi(1)	yqiL(10)
GCA_000174535.1_cds.fna	saureus	5	arcC(1)	aroE(4)	glpF(1)	gmk(4)	pta(12)	tpi(1)	yqiL(10)
GCA_000174555.1_cds.fna	saureus	5	arcC(1)	aroE(4)	glpF(1)	gmk(4)	pta(12)	tpi(1)	yqiL(10)
GCA_000174575.1_cds.fna	saureus	1892	arcC(10)	aroE(14)	glpF(209)	gmk(6)	pta(10)	tpi(3)	yqiL(2)
GCA_000174595.1_cds.fna	saureus	5	arcC(1)	aroE(4)	glpF(1)	gmk(4)	pta(12)	tpi(1)	yqiL(10)
GCA_000174615.1_cds.fna	saureus	-	arcC(1)	aroE(4)	glpF(1)	gmk(4)	pta(12)	tpi(-)	yqiL(10)
GCA_000174635.1_cds.fna	saureus	5	arcC(1)	aroE(4)	glpF(1)	gmk(4)	pta(12)	tpi(1)	yqiL(10)
GCA_000175475.1_cds.fna	saureus	8	arcC(3)	aroE(3)	glpF(1)	gmk(1)	pta(4)	tpi(4)	yqiL(3)
GCA_000175495.1_cds.fna	saureus	5	arcC(1)	aroE(4)	glpF(1)	gmk(4)	pta(12)	tpi(1)	yqiL(10)
GCA_000175955.1_cds.fna	saureus	5	arcC(1)	aroE(4)	glpF(1)	gmk(4)	pta(12)	tpi(1)	yqiL(10)
GCA_000177995.1_cds.fna	saureus	8	arcC(3)	aroE(3)	glpF(1)	gmk(1)	pta(4)	tpi(4)	yqiL(3)
GCA_000178015.1_cds.fna	saureus	105	arcC(1)	aroE(4)	glpF(1)	gmk(4)	pta(12)	tpi(1)	yqiL(28)
GCA_000178035.1_cds.fna	saureus	105	arcC(1)	aroE(4)	glpF(1)	gmk(4)	pta(12)	tpi(1)	yqiL(28)
GCA_000187145.1_cds.fna	saureus	923	arcC(3)	aroE(3)	glpF(1)	gmk(1)	pta(4)	tpi(4)	yqiL(109)
GCA_000187165.1_cds.fna	saureus	8	arcC(3)	aroE(3)	glpF(1)	gmk(1)	pta(4)	tpi(4)	yqiL(3)
GCA_000189435.3_cds.fna	saureus	700	arcC(6)	aroE(57)	glpF(45)	gmk(2)	pta(7)	tpi(95)	yqiL(52)
GCA_000189455.3_cds.fna	saureus	2490	arcC(6)	aroE(57)	glpF(45)	gmk(2)	pta(7)	tpi(14)	yqiL(52)
GCA_000193835.2_cds.fna	saureus	30	arcC(2)	aroE(2)	glpF(2)	gmk(2)	pta(6)	tpi(3)	yqiL(2)
GCA_000193855.2_cds.fna	saureus	8	arcC(3)	aroE(3)	glpF(1)	gmk(1)	pta(4)	tpi(4)	yqiL(3)
GCA_000193875.2_cds.fna	saureus	5	arcC(1)	aroE(4)	glpF(1)	gmk(4)	pta(12)	tpi(1)	yqiL(10)
GCA_000204665.1_cds.fna	saureus	239	arcC(2)	aroE(3)	glpF(1)	gmk(1)	pta(4)	tpi(4)	yqiL(3)
GCA_000205345.2_cds.fna	saureus	8	arcC(3)	aroE(3)	glpF(1)	gmk(1)	pta(4)	tpi(4)	yqiL(3)
GCA_000205365.2_cds.fna	saureus	5	arcC(1)	aroE(4)	glpF(1)	gmk(4)	pta(12)	tpi(1)	yqiL(10)
GCA_000205385.2_cds.fna	saureus	25	arcC(4)	aroE(1)	glpF(4)	gmk(1)	pta(5)	tpi(5)	yqiL(4)
GCA_000210315.1_cds.fna	saureus	133	arcC(6)	aroE(66)	glpF(46)	gmk(2)	pta(7)	tpi(50)	yqiL(18)
GCA_000215405.2_cds.fna	saureus	25	arcC(4)	aroE(1)	glpF(4)	gmk(1)	pta(5)	tpi(5)	yqiL(4)
GCA_000215425.2_cds.fna	saureus	22	arcC(7)	aroE(6)	glpF(1)	gmk(5)	pta(8)	tpi(8)	yqiL(6)
GCA_000215445.2_cds.fna	saureus	-	arcC(484)	aroE(964?)	glpF(1)	gmk(4)	pta(12)	tpi(1)	yqiL(10)
GCA_000221725.2_cds.fna	saureus	707	arcC(18)	aroE(71)	glpF(6)	gmk(2)	pta(7)	tpi(58)	yqiL(2)
GCA_000221745.2_cds.fna	saureus	-	arcC(~498)	aroE(5)	glpF(6)	gmk(2)	pta(7)	tpi(14)	yqiL(5)
GCA_000221765.2_cds.fna	saureus	-	arcC(484)	aroE(3)	glpF(1)	gmk(8)	pta(11)	tpi(5)	yqiL(11)
GCA_000221785.2_cds.fna	saureus	72	arcC(1)	aroE(4)	glpF(1)	gmk(8)	pta(4)	tpi(4)	yqiL(3)
GCA_000221805.2_cds.fna	saureus	4166	arcC(484)	aroE(4)	glpF(1)	gmk(4)	pta(12)	tpi(1)	yqiL(10)
GCA_000221825.2_cds.fna	saureus	-	arcC(755)	aroE(11)	glpF(8)	gmk(6)	pta(10)	tpi(3)	yqiL(2)
GCA_000221845.2_cds.fna	saureus	30	arcC(2)	aroE(2)	glpF(2)	gmk(2)	pta(6)	tpi(3)	yqiL(2)
GCA_000237125.3_cds.fna	saureus	59	arcC(19)	aroE(23)	glpF(15)	gmk(2)	pta(19)	tpi(20)	yqiL(15)
GCA_000237265.1_cds.fna	saureus	425	arcC(18)	aroE(33)	glpF(6)	gmk(20)	pta(7)	tpi(50)	yqiL(48)
GCA_000239235.1_cds.fna	saureus	80	arcC(1)	aroE(3)	glpF(1)	gmk(14)	pta(11)	tpi(51)	yqiL(10)
GCA_000239535.2_cds.fna	saureus	-	arcC(10)	aroE(40)	glpF(8)	gmk(6)	pta(10)	tpi(3)	yqiL(~784)
GCA_000239555.2_cds.fna	saureus	398	arcC(3)	aroE(35)	glpF(19)	gmk(2)	pta(20)	tpi(26)	yqiL(39)
GCA_000239575.2_cds.fna	saureus	109	arcC(3)	aroE(27)	glpF(1)	gmk(1)	pta(1)	tpi(1)	yqiL(10)
GCA_000239595.2_cds.fna	saureus	188	arcC(3)	aroE(1)	glpF(1)	gmk(8)	pta(1)	tpi(1)	yqiL(1)
GCA_000239615.2_cds.fna	saureus	8	arcC(3)	aroE(3)	glpF(1)	gmk(1)	pta(4)	tpi(4)	yqiL(3)
GCA_000239635.2_cds.fna	saureus	372	arcC(2)	aroE(3)	glpF(1)	gmk(1)	pta(4)	tpi(73)	yqiL(30)
GCA_000239655.2_cds.fna	saureus	395	arcC(10)	aroE(47)	glpF(8)	gmk(26)	pta(26)	tpi(32)	yqiL(2)
GCA_000239675.2_cds.fna	saureus	507	arcC(3)	aroE(3)	glpF(74)	gmk(58)	pta(4)	tpi(4)	yqiL(3)
GCA_000242475.2_cds.fna	saureus	45	arcC(10)	aroE(14)	glpF(8)	gmk(6)	pta(10)	tpi(3)	yqiL(2)
GCA_000242495.2_cds.fna	saureus	49	arcC(14)	aroE(16)	glpF(11)	gmk(2)	pta(13)	tpi(12)	yqiL(14)
GCA_000242515.2_cds.fna	saureus	30	arcC(2)	aroE(2)	glpF(2)	gmk(2)	pta(6)	tpi(3)	yqiL(2)
GCA_000242535.2_cds.fna	saureus	1447	arcC(1)	aroE(4)	glpF(1)	gmk(4)	pta(12)	tpi(1)	yqiL(158)
GCA_000242555.2_cds.fna	saureus	254	arcC(3)	aroE(32)	glpF(1)	gmk(1)	pta(4)	tpi(4)	yqiL(3)
GCA_000242575.2_cds.fna	saureus	80	arcC(1)	aroE(3)	glpF(1)	gmk(14)	pta(11)	tpi(51)	yqiL(10)
GCA_000245495.1_cds.fna	saureus	8	arcC(3)	aroE(3)	glpF(1)	gmk(1)	pta(4)	tpi(4)	yqiL(3)
GCA_000245575.2_cds.fna	saureus	34	arcC(8)	aroE(2)	glpF(2)	gmk(2)	pta(6)	tpi(3)	yqiL(2)
GCA_000245595.2_cds.fna	saureus	88	arcC(22)	aroE(1)	glpF(14)	gmk(23)	pta(12)	tpi(4)	yqiL(31)
GCA_000245615.2_cds.fna	saureus	30	arcC(2)	aroE(2)	glpF(2)	gmk(2)	pta(6)	tpi(3)	yqiL(2)
GCA_000247255.2_cds.fna	saureus	8	arcC(3)	aroE(3)	glpF(1)	gmk(1)	pta(4)	tpi(4)	yqiL(3)
GCA_000247275.2_cds.fna	saureus	5	arcC(1)	aroE(4)	glpF(1)	gmk(4)	pta(12)	tpi(1)	yqiL(10)
GCA_000247295.2_cds.fna	saureus	-	arcC(484)	aroE(4)	glpF(1)	gmk(4)	pta(12)	tpi(1)	yqiL(28)
GCA_000247315.2_cds.fna	saureus	1356	arcC(3)	aroE(1)	glpF(181)	gmk(1)	pta(1)	tpi(5)	yqiL(3)
GCA_000247335.2_cds.fna	saureus	8	arcC(3)	aroE(3)	glpF(1)	gmk(1)	pta(4)	tpi(4)	yqiL(3)
GCA_000247355.2_cds.fna	saureus	-	arcC(3)	aroE(3)	glpF(1)	gmk(1)	pta(4)	tpi(819?)	yqiL(3)
GCA_000247375.2_cds.fna	saureus	22	arcC(7)	aroE(6)	glpF(1)	gmk(5)	pta(8)	tpi(8)	yqiL(6)
GCA_000247395.2_cds.fna	saureus	4803	arcC(90)	aroE(3)	glpF(1)	gmk(1)	pta(4)	tpi(4)	yqiL(3)
GCA_000247415.2_cds.fna	saureus	4166	arcC(484)	aroE(4)	glpF(1)	gmk(4)	pta(12)	tpi(1)	yqiL(10)
GCA_000248475.2_cds.fna	saureus	5	arcC(1)	aroE(4)	glpF(1)	gmk(4)	pta(12)	tpi(1)	yqiL(10)
GCA_000248495.2_cds.fna	saureus	8	arcC(3)	aroE(3)	glpF(1)	gmk(1)	pta(4)	tpi(4)	yqiL(3)
GCA_000248515.2_cds.fna	saureus	5	arcC(1)	aroE(4)	glpF(1)	gmk(4)	pta(12)	tpi(1)	yqiL(10)
GCA_000248535.2_cds.fna	saureus	346	arcC(2)	aroE(2)	glpF(52)	gmk(2)	pta(3)	tpi(3)	yqiL(2)
GCA_000248555.3_cds.fna	saureus	36	arcC(2)	aroE(2)	glpF(2)	gmk(2)	pta(3)	tpi(3)	yqiL(2)
GCA_000248575.2_cds.fna	saureus	36	arcC(2)	aroE(2)	glpF(2)	gmk(2)	pta(3)	tpi(3)	yqiL(2)
GCA_000248595.2_cds.fna	saureus	36	arcC(2)	aroE(2)	glpF(2)	gmk(2)	pta(3)	tpi(3)	yqiL(2)
GCA_000248615.2_cds.fna	saureus	5	arcC(1)	aroE(4)	glpF(1)	gmk(4)	pta(12)	tpi(1)	yqiL(10)
GCA_000248635.2_cds.fna	saureus	5	arcC(1)	aroE(4)	glpF(1)	gmk(4)	pta(12)	tpi(1)	yqiL(10)
GCA_000248655.2_cds.fna	saureus	1	arcC(1)	aroE(1)	glpF(1)	gmk(1)	pta(1)	tpi(1)	yqiL(1)
GCA_000248675.2_cds.fna	saureus	8	arcC(3)	aroE(3)	glpF(1)	gmk(1)	pta(4)	tpi(4)	yqiL(3)
GCA_000248695.2_cds.fna	saureus	5	arcC(1)	aroE(4)	glpF(1)	gmk(4)	pta(12)	tpi(1)	yqiL(10)
GCA_000248715.2_cds.fna	saureus	5	arcC(1)	aroE(4)	glpF(1)	gmk(4)	pta(12)	tpi(1)	yqiL(10)
GCA_000248735.2_cds.fna	saureus	36	arcC(2)	aroE(2)	glpF(2)	gmk(2)	pta(3)	tpi(3)	yqiL(2)
GCA_000248755.2_cds.fna	saureus	5	arcC(1)	aroE(4)	glpF(1)	gmk(4)	pta(12)	tpi(1)	yqiL(10)
GCA_000248775.2_cds.fna	saureus	36	arcC(2)	aroE(2)	glpF(2)	gmk(2)	pta(3)	tpi(3)	yqiL(2)
GCA_000248795.2_cds.fna	saureus	8	arcC(3)	aroE(3)	glpF(1)	gmk(1)	pta(4)	tpi(4)	yqiL(3)
GCA_000248815.2_cds.fna	saureus	664	arcC(3)	aroE(3)	glpF(1)	gmk(1)	pta(87)	tpi(4)	yqiL(3)
GCA_000248835.2_cds.fna	saureus	609	arcC(3)	aroE(3)	glpF(1)	gmk(58)	pta(4)	tpi(4)	yqiL(3)
GCA_000248855.2_cds.fna	saureus	-	arcC(10)	aroE(938?)	glpF(8)	gmk(6)	pta(10)	tpi(3)	yqiL(2)
GCA_000248875.2_cds.fna	saureus	346	arcC(2)	aroE(2)	glpF(52)	gmk(2)	pta(3)	tpi(3)	yqiL(2)
GCA_000248895.2_cds.fna	saureus	36	arcC(2)	aroE(2)	glpF(2)	gmk(2)	pta(3)	tpi(3)	yqiL(2)
GCA_000248915.2_cds.fna	saureus	45	arcC(10)	aroE(14)	glpF(8)	gmk(6)	pta(10)	tpi(3)	yqiL(2)
GCA_000248935.2_cds.fna	saureus	634	arcC(78)	aroE(4)	glpF(1)	gmk(4)	pta(12)	tpi(1)	yqiL(10)
GCA_000248955.2_cds.fna	saureus	36	arcC(2)	aroE(2)	glpF(2)	gmk(2)	pta(3)	tpi(3)	yqiL(2)
GCA_000248975.2_cds.fna	saureus	8	arcC(3)	aroE(3)	glpF(1)	gmk(1)	pta(4)	tpi(4)	yqiL(3)
GCA_000248995.2_cds.fna	saureus	105	arcC(1)	aroE(4)	glpF(1)	gmk(4)	pta(12)	tpi(1)	yqiL(28)
GCA_000249015.2_cds.fna	saureus	1	arcC(1)	aroE(1)	glpF(1)	gmk(1)	pta(1)	tpi(1)	yqiL(1)
GCA_000249035.2_cds.fna	saureus	15	arcC(13)	aroE(13)	glpF(1)	gmk(1)	pta(12)	tpi(11)	yqiL(13)
GCA_000252405.2_cds.fna	saureus	398	arcC(3)	aroE(35)	glpF(19)	gmk(2)	pta(20)	tpi(26)	yqiL(39)
GCA_000253135.1_cds.fna	saureus	5	arcC(1)	aroE(4)	glpF(1)	gmk(4)	pta(12)	tpi(1)	yqiL(10)
GCA_000257985.1_cds.fna	saureus	4166	arcC(484)	aroE(4)	glpF(1)	gmk(4)	pta(12)	tpi(1)	yqiL(10)
GCA_000258475.1_cds.fna	saureus	-	arcC(90)	aroE(1088?)	glpF(1)	gmk(1)	pta(4)	tpi(4)	yqiL(3)
GCA_000258685.1_cds.fna	saureus	398	arcC(3)	aroE(35)	glpF(19)	gmk(2)	pta(20)	tpi(26)	yqiL(39)
GCA_000259995.1_cds.fna	saureus	239	arcC(2)	aroE(3)	glpF(1)	gmk(1)	pta(4)	tpi(4)	yqiL(3)
GCA_000260015.1_cds.fna	saureus	239	arcC(2)	aroE(3)	glpF(1)	gmk(1)	pta(4)	tpi(4)	yqiL(3)
GCA_000260035.1_cds.fna	saureus	-	arcC(19)	aroE(915?)	glpF(15)	gmk(2)	pta(41)	tpi(20)	yqiL(15)
GCA_000260055.1_cds.fna	saureus	-	arcC(551)	aroE(3)	glpF(1)	gmk(1)	pta(4)	tpi(4)	yqiL(3)
GCA_000260315.1_cds.fna	saureus	5510	arcC(655)	aroE(13)	glpF(1)	gmk(1)	pta(12)	tpi(11)	yqiL(13)
GCA_000262815.1_cds.fna	saureus	371	arcC(1)	aroE(4)	glpF(53)	gmk(4)	pta(12)	tpi(1)	yqiL(10)
GCA_000262835.1_cds.fna	saureus	5	arcC(1)	aroE(4)	glpF(1)	gmk(4)	pta(12)	tpi(1)	yqiL(10)
GCA_000262855.1_cds.fna	saureus	5	arcC(1)	aroE(4)	glpF(1)	gmk(4)	pta(12)	tpi(1)	yqiL(10)
GCA_000262875.1_cds.fna	saureus	4166	arcC(484)	aroE(4)	glpF(1)	gmk(4)	pta(12)	tpi(1)	yqiL(10)
GCA_000262895.1_cds.fna	saureus	231	arcC(1)	aroE(34)	glpF(1)	gmk(4)	pta(12)	tpi(1)	yqiL(28)
GCA_000262915.1_cds.fna	saureus	85	arcC(31)	aroE(4)	glpF(1)	gmk(4)	pta(12)	tpi(1)	yqiL(10)
GCA_000262935.1_cds.fna	saureus	231	arcC(1)	aroE(34)	glpF(1)	gmk(4)	pta(12)	tpi(1)	yqiL(28)
GCA_000262955.1_cds.fna	saureus	5	arcC(1)	aroE(4)	glpF(1)	gmk(4)	pta(12)	tpi(1)	yqiL(10)
GCA_000262975.1_cds.fna	saureus	5	arcC(1)	aroE(4)	glpF(1)	gmk(4)	pta(12)	tpi(1)	yqiL(10)
GCA_000262995.2_cds.fna	saureus	5	arcC(1)	aroE(4)	glpF(1)	gmk(4)	pta(12)	tpi(1)	yqiL(10)
GCA_000263015.1_cds.fna	saureus	5	arcC(1)	aroE(4)	glpF(1)	gmk(4)	pta(12)	tpi(1)	yqiL(10)
GCA_000263035.1_cds.fna	saureus	5	arcC(1)	aroE(4)	glpF(1)	gmk(4)	pta(12)	tpi(1)	yqiL(10)
GCA_000276625.1_cds.fna	saureus	115	arcC(3)	aroE(1)	glpF(1)	gmk(1)	pta(1)	tpi(5)	yqiL(53)
GCA_000284535.1_cds.fna	saureus	22	arcC(7)	aroE(6)	glpF(1)	gmk(5)	pta(8)	tpi(8)	yqiL(6)
GCA_000294385.2_cds.fna	saureus	5	arcC(1)	aroE(4)	glpF(1)	gmk(4)	pta(12)	tpi(1)	yqiL(10)
GCA_000296595.1_cds.fna	saureus	398	arcC(3)	aroE(35)	glpF(19)	gmk(2)	pta(20)	tpi(26)	yqiL(39)
GCA_000313595.1_cds.fna	saureus	239	arcC(2)	aroE(3)	glpF(1)	gmk(1)	pta(4)	tpi(4)	yqiL(3)
GCA_000330685.1_cds.fna	saureus	254	arcC(3)	aroE(32)	glpF(1)	gmk(1)	pta(4)	tpi(4)	yqiL(3)
GCA_000330825.2_cds.fna	saureus	8	arcC(3)	aroE(3)	glpF(1)	gmk(1)	pta(4)	tpi(4)	yqiL(3)
GCA_000332665.1_cds.fna	saureus	5	arcC(1)	aroE(4)	glpF(1)	gmk(4)	pta(12)	tpi(1)	yqiL(10)
GCA_000332685.1_cds.fna	saureus	97	arcC(3)	aroE(1)	glpF(1)	gmk(1)	pta(1)	tpi(5)	yqiL(3)
GCA_000336515.1_cds.fna	saureus	1	arcC(1)	aroE(1)	glpF(1)	gmk(1)	pta(1)	tpi(1)	yqiL(1)
GCA_000336595.1_cds.fna	saureus	772	arcC(1)	aroE(1)	glpF(1)	gmk(1)	pta(22)	tpi(1)	yqiL(1)
GCA_000350425.2_cds.fna	saureus	12	arcC(1)	aroE(3)	glpF(1)	gmk(8)	pta(11)	tpi(5)	yqiL(11)
GCA_000359665.1_cds.fna	saureus	8	arcC(3)	aroE(3)	glpF(1)	gmk(1)	pta(4)	tpi(4)	yqiL(3)
GCA_000359765.1_cds.fna	saureus	8	arcC(3)	aroE(3)	glpF(1)	gmk(1)	pta(4)	tpi(4)	yqiL(3)
GCA_000359785.1_cds.fna	saureus	8	arcC(3)	aroE(3)	glpF(1)	gmk(1)	pta(4)	tpi(4)	yqiL(3)
GCA_000359805.1_cds.fna	saureus	8	arcC(3)	aroE(3)	glpF(1)	gmk(1)	pta(4)	tpi(4)	yqiL(3)
GCA_000359825.1_cds.fna	saureus	8	arcC(3)	aroE(3)	glpF(1)	gmk(1)	pta(4)	tpi(4)	yqiL(3)
GCA_000359845.1_cds.fna	saureus	8	arcC(3)	aroE(3)	glpF(1)	gmk(1)	pta(4)	tpi(4)	yqiL(3)
GCA_000359865.1_cds.fna	saureus	8	arcC(3)	aroE(3)	glpF(1)	gmk(1)	pta(4)	tpi(4)	yqiL(3)
GCA_000359885.1_cds.fna	saureus	8	arcC(3)	aroE(3)	glpF(1)	gmk(1)	pta(4)	tpi(4)	yqiL(3)
GCA_000359905.1_cds.fna	saureus	8	arcC(3)	aroE(3)	glpF(1)	gmk(1)	pta(4)	tpi(4)	yqiL(3)
GCA_000359925.1_cds.fna	saureus	1066	arcC(3)	aroE(487)	glpF(1)	gmk(1)	pta(4)	tpi(4)	yqiL(3)
GCA_000359945.1_cds.fna	saureus	105	arcC(1)	aroE(4)	glpF(1)	gmk(4)	pta(12)	tpi(1)	yqiL(28)
GCA_000359965.1_cds.fna	saureus	105	arcC(1)	aroE(4)	glpF(1)	gmk(4)	pta(12)	tpi(1)	yqiL(28)
GCA_000359985.1_cds.fna	saureus	5	arcC(1)	aroE(4)	glpF(1)	gmk(4)	pta(12)	tpi(1)	yqiL(10)
GCA_000360005.1_cds.fna	saureus	248	arcC(1)	aroE(4)	glpF(441)	gmk(4)	pta(12)	tpi(1)	yqiL(10)
GCA_000360025.1_cds.fna	saureus	105	arcC(1)	aroE(4)	glpF(1)	gmk(4)	pta(12)	tpi(1)	yqiL(28)
GCA_000360045.1_cds.fna	saureus	8	arcC(3)	aroE(3)	glpF(1)	gmk(1)	pta(4)	tpi(4)	yqiL(3)
GCA_000360065.1_cds.fna	saureus	105	arcC(1)	aroE(4)	glpF(1)	gmk(4)	pta(12)	tpi(1)	yqiL(28)
GCA_000360085.1_cds.fna	saureus	105	arcC(1)	aroE(4)	glpF(1)	gmk(4)	pta(12)	tpi(1)	yqiL(28)
GCA_000360105.1_cds.fna	saureus	105	arcC(1)	aroE(4)	glpF(1)	gmk(4)	pta(12)	tpi(1)	yqiL(28)
GCA_000360125.1_cds.fna	saureus	5	arcC(1)	aroE(4)	glpF(1)	gmk(4)	pta(12)	tpi(1)	yqiL(10)
GCA_000360145.1_cds.fna	saureus	105	arcC(1)	aroE(4)	glpF(1)	gmk(4)	pta(12)	tpi(1)	yqiL(28)
GCA_000360165.1_cds.fna	saureus	105	arcC(1)	aroE(4)	glpF(1)	gmk(4)	pta(12)	tpi(1)	yqiL(28)
GCA_000360185.1_cds.fna	saureus	5	arcC(1)	aroE(4)	glpF(1)	gmk(4)	pta(12)	tpi(1)	yqiL(10)
GCA_000360205.1_cds.fna	saureus	105	arcC(1)	aroE(4)	glpF(1)	gmk(4)	pta(12)	tpi(1)	yqiL(28)
GCA_000360225.1_cds.fna	saureus	105	arcC(1)	aroE(4)	glpF(1)	gmk(4)	pta(12)	tpi(1)	yqiL(28)
GCA_000360245.1_cds.fna	saureus	5	arcC(1)	aroE(4)	glpF(1)	gmk(4)	pta(12)	tpi(1)	yqiL(10)
GCA_000360265.1_cds.fna	saureus	105	arcC(1)	aroE(4)	glpF(1)	gmk(4)	pta(12)	tpi(1)	yqiL(28)
GCA_000360285.1_cds.fna	saureus	5	arcC(1)	aroE(4)	glpF(1)	gmk(4)	pta(12)	tpi(1)	yqiL(10)
GCA_000360305.1_cds.fna	saureus	5	arcC(1)	aroE(4)	glpF(1)	gmk(4)	pta(12)	tpi(1)	yqiL(10)
GCA_000360325.1_cds.fna	saureus	5	arcC(1)	aroE(4)	glpF(1)	gmk(4)	pta(12)	tpi(1)	yqiL(10)
GCA_000360345.1_cds.fna	saureus	105	arcC(1)	aroE(4)	glpF(1)	gmk(4)	pta(12)	tpi(1)	yqiL(28)
GCA_000360365.1_cds.fna	saureus	105	arcC(1)	aroE(4)	glpF(1)	gmk(4)	pta(12)	tpi(1)	yqiL(28)
GCA_000360385.1_cds.fna	saureus	5	arcC(1)	aroE(4)	glpF(1)	gmk(4)	pta(12)	tpi(1)	yqiL(10)
GCA_000360405.1_cds.fna	saureus	5	arcC(1)	aroE(4)	glpF(1)	gmk(4)	pta(12)	tpi(1)	yqiL(10)
GCA_000360425.1_cds.fna	saureus	5	arcC(1)	aroE(4)	glpF(1)	gmk(4)	pta(12)	tpi(1)	yqiL(10)
GCA_000360445.1_cds.fna	saureus	5	arcC(1)	aroE(4)	glpF(1)	gmk(4)	pta(12)	tpi(1)	yqiL(10)
GCA_000360465.1_cds.fna	saureus	609	arcC(3)	aroE(3)	glpF(1)	gmk(58)	pta(4)	tpi(4)	yqiL(3)
GCA_000360485.1_cds.fna	saureus	5	arcC(1)	aroE(4)	glpF(1)	gmk(4)	pta(12)	tpi(1)	yqiL(10)
GCA_000360505.1_cds.fna	saureus	5	arcC(1)	aroE(4)	glpF(1)	gmk(4)	pta(12)	tpi(1)	yqiL(10)
GCA_000360525.1_cds.fna	saureus	188	arcC(3)	aroE(1)	glpF(1)	gmk(8)	pta(1)	tpi(1)	yqiL(1)
GCA_000360545.1_cds.fna	saureus	180	arcC(1)	aroE(4)	glpF(1)	gmk(4)	pta(330)	tpi(1)	yqiL(10)
GCA_000360565.1_cds.fna	saureus	5	arcC(1)	aroE(4)	glpF(1)	gmk(4)	pta(12)	tpi(1)	yqiL(10)
GCA_000360585.1_cds.fna	saureus	105	arcC(1)	aroE(4)	glpF(1)	gmk(4)	pta(12)	tpi(1)	yqiL(28)
GCA_000360605.1_cds.fna	saureus	105	arcC(1)	aroE(4)	glpF(1)	gmk(4)	pta(12)	tpi(1)	yqiL(28)
GCA_000360625.1_cds.fna	saureus	5	arcC(1)	aroE(4)	glpF(1)	gmk(4)	pta(12)	tpi(1)	yqiL(10)
GCA_000360645.1_cds.fna	saureus	248	arcC(1)	aroE(4)	glpF(441)	gmk(4)	pta(12)	tpi(1)	yqiL(10)
GCA_000360665.1_cds.fna	saureus	105	arcC(1)	aroE(4)	glpF(1)	gmk(4)	pta(12)	tpi(1)	yqiL(28)
GCA_000360685.1_cds.fna	saureus	105	arcC(1)	aroE(4)	glpF(1)	gmk(4)	pta(12)	tpi(1)	yqiL(28)
GCA_000360705.1_cds.fna	saureus	5	arcC(1)	aroE(4)	glpF(1)	gmk(4)	pta(12)	tpi(1)	yqiL(10)
GCA_000360725.1_cds.fna	saureus	609	arcC(3)	aroE(3)	glpF(1)	gmk(58)	pta(4)	tpi(4)	yqiL(3)
GCA_000360745.1_cds.fna	saureus	105	arcC(1)	aroE(4)	glpF(1)	gmk(4)	pta(12)	tpi(1)	yqiL(28)
GCA_000360765.1_cds.fna	saureus	105	arcC(1)	aroE(4)	glpF(1)	gmk(4)	pta(12)	tpi(1)	yqiL(28)
GCA_000360785.1_cds.fna	saureus	5	arcC(1)	aroE(4)	glpF(1)	gmk(4)	pta(12)	tpi(1)	yqiL(10)
GCA_000360805.1_cds.fna	saureus	5	arcC(1)	aroE(4)	glpF(1)	gmk(4)	pta(12)	tpi(1)	yqiL(10)
GCA_000360825.1_cds.fna	saureus	105	arcC(1)	aroE(4)	glpF(1)	gmk(4)	pta(12)	tpi(1)	yqiL(28)
GCA_000360845.1_cds.fna	saureus	609	arcC(3)	aroE(3)	glpF(1)	gmk(58)	pta(4)	tpi(4)	yqiL(3)
GCA_000360865.1_cds.fna	saureus	5	arcC(1)	aroE(4)	glpF(1)	gmk(4)	pta(12)	tpi(1)	yqiL(10)
GCA_000360885.1_cds.fna	saureus	105	arcC(1)	aroE(4)	glpF(1)	gmk(4)	pta(12)	tpi(1)	yqiL(28)
GCA_000360905.1_cds.fna	saureus	5	arcC(1)	aroE(4)	glpF(1)	gmk(4)	pta(12)	tpi(1)	yqiL(10)
GCA_000360925.1_cds.fna	saureus	5	arcC(1)	aroE(4)	glpF(1)	gmk(4)	pta(12)	tpi(1)	yqiL(10)
GCA_000360945.1_cds.fna	saureus	5	arcC(1)	aroE(4)	glpF(1)	gmk(4)	pta(12)	tpi(1)	yqiL(10)
GCA_000360965.1_cds.fna	saureus	5	arcC(1)	aroE(4)	glpF(1)	gmk(4)	pta(12)	tpi(1)	yqiL(10)
GCA_000360985.1_cds.fna	saureus	5	arcC(1)	aroE(4)	glpF(1)	gmk(4)	pta(12)	tpi(1)	yqiL(10)
GCA_000361005.1_cds.fna	saureus	105	arcC(1)	aroE(4)	glpF(1)	gmk(4)	pta(12)	tpi(1)	yqiL(28)
GCA_000361025.1_cds.fna	saureus	5	arcC(1)	aroE(4)	glpF(1)	gmk(4)	pta(12)	tpi(1)	yqiL(10)
GCA_000361045.1_cds.fna	saureus	1591	arcC(13)	aroE(13)	glpF(1)	gmk(1)	pta(12)	tpi(367)	yqiL(13)
GCA_000361065.1_cds.fna	saureus	5	arcC(1)	aroE(4)	glpF(1)	gmk(4)	pta(12)	tpi(1)	yqiL(10)
GCA_000361085.1_cds.fna	saureus	30	arcC(2)	aroE(2)	glpF(2)	gmk(2)	pta(6)	tpi(3)	yqiL(2)
GCA_000361105.1_cds.fna	saureus	105	arcC(1)	aroE(4)	glpF(1)	gmk(4)	pta(12)	tpi(1)	yqiL(28)
GCA_000361125.1_cds.fna	saureus	609	arcC(3)	aroE(3)	glpF(1)	gmk(58)	pta(4)	tpi(4)	yqiL(3)
GCA_000361145.1_cds.fna	saureus	5	arcC(1)	aroE(4)	glpF(1)	gmk(4)	pta(12)	tpi(1)	yqiL(10)
GCA_000361165.1_cds.fna	saureus	5	arcC(1)	aroE(4)	glpF(1)	gmk(4)	pta(12)	tpi(1)	yqiL(10)
GCA_000361185.1_cds.fna	saureus	231	arcC(1)	aroE(34)	glpF(1)	gmk(4)	pta(12)	tpi(1)	yqiL(28)
GCA_000361205.1_cds.fna	saureus	179	arcC(1)	aroE(4)	glpF(68)	gmk(4)	pta(12)	tpi(1)	yqiL(10)
GCA_000361225.1_cds.fna	saureus	5	arcC(1)	aroE(4)	glpF(1)	gmk(4)	pta(12)	tpi(1)	yqiL(10)
GCA_000361245.1_cds.fna	saureus	5	arcC(1)	aroE(4)	glpF(1)	gmk(4)	pta(12)	tpi(1)	yqiL(10)
GCA_000361265.1_cds.fna	saureus	609	arcC(3)	aroE(3)	glpF(1)	gmk(58)	pta(4)	tpi(4)	yqiL(3)
GCA_000361285.1_cds.fna	saureus	496	arcC(63)	aroE(4)	glpF(1)	gmk(4)	pta(12)	tpi(1)	yqiL(28)
GCA_000361305.1_cds.fna	saureus	105	arcC(1)	aroE(4)	glpF(1)	gmk(4)	pta(12)	tpi(1)	yqiL(28)
GCA_000361325.1_cds.fna	saureus	5	arcC(1)	aroE(4)	glpF(1)	gmk(4)	pta(12)	tpi(1)	yqiL(10)
GCA_000361345.1_cds.fna	saureus	5	arcC(1)	aroE(4)	glpF(1)	gmk(4)	pta(12)	tpi(1)	yqiL(10)
GCA_000361365.1_cds.fna	saureus	5	arcC(1)	aroE(4)	glpF(1)	gmk(4)	pta(12)	tpi(1)	yqiL(10)
GCA_000361385.1_cds.fna	saureus	36	arcC(2)	aroE(2)	glpF(2)	gmk(2)	pta(3)	tpi(3)	yqiL(2)
GCA_000361405.1_cds.fna	saureus	5	arcC(1)	aroE(4)	glpF(1)	gmk(4)	pta(12)	tpi(1)	yqiL(10)
GCA_000361425.1_cds.fna	saureus	105	arcC(1)	aroE(4)	glpF(1)	gmk(4)	pta(12)	tpi(1)	yqiL(28)
GCA_000361445.1_cds.fna	saureus	8	arcC(3)	aroE(3)	glpF(1)	gmk(1)	pta(4)	tpi(4)	yqiL(3)
GCA_000361465.1_cds.fna	saureus	5	arcC(1)	aroE(4)	glpF(1)	gmk(4)	pta(12)	tpi(1)	yqiL(10)
GCA_000361485.1_cds.fna	saureus	105	arcC(1)	aroE(4)	glpF(1)	gmk(4)	pta(12)	tpi(1)	yqiL(28)
GCA_000361505.1_cds.fna	saureus	105	arcC(1)	aroE(4)	glpF(1)	gmk(4)	pta(12)	tpi(1)	yqiL(28)
GCA_000361525.1_cds.fna	saureus	5	arcC(1)	aroE(4)	glpF(1)	gmk(4)	pta(12)	tpi(1)	yqiL(10)
GCA_000361545.1_cds.fna	saureus	5	arcC(1)	aroE(4)	glpF(1)	gmk(4)	pta(12)	tpi(1)	yqiL(10)
GCA_000361565.1_cds.fna	saureus	105	arcC(1)	aroE(4)	glpF(1)	gmk(4)	pta(12)	tpi(1)	yqiL(28)
GCA_000361585.1_cds.fna	saureus	5	arcC(1)	aroE(4)	glpF(1)	gmk(4)	pta(12)	tpi(1)	yqiL(10)
GCA_000361605.1_cds.fna	saureus	5	arcC(1)	aroE(4)	glpF(1)	gmk(4)	pta(12)	tpi(1)	yqiL(10)
GCA_000361625.1_cds.fna	saureus	105	arcC(1)	aroE(4)	glpF(1)	gmk(4)	pta(12)	tpi(1)	yqiL(28)
GCA_000361645.1_cds.fna	saureus	105	arcC(1)	aroE(4)	glpF(1)	gmk(4)	pta(12)	tpi(1)	yqiL(28)
GCA_000361665.1_cds.fna	saureus	5	arcC(1)	aroE(4)	glpF(1)	gmk(4)	pta(12)	tpi(1)	yqiL(10)
GCA_000361685.1_cds.fna	saureus	5	arcC(1)	aroE(4)	glpF(1)	gmk(4)	pta(12)	tpi(1)	yqiL(10)
GCA_000361705.1_cds.fna	saureus	609	arcC(3)	aroE(3)	glpF(1)	gmk(58)	pta(4)	tpi(4)	yqiL(3)
GCA_000361725.1_cds.fna	saureus	105	arcC(1)	aroE(4)	glpF(1)	gmk(4)	pta(12)	tpi(1)	yqiL(28)
GCA_000361745.1_cds.fna	saureus	105	arcC(1)	aroE(4)	glpF(1)	gmk(4)	pta(12)	tpi(1)	yqiL(28)
GCA_000361765.1_cds.fna	saureus	105	arcC(1)	aroE(4)	glpF(1)	gmk(4)	pta(12)	tpi(1)	yqiL(28)
GCA_000361785.1_cds.fna	saureus	105	arcC(1)	aroE(4)	glpF(1)	gmk(4)	pta(12)	tpi(1)	yqiL(28)
GCA_000361805.1_cds.fna	saureus	5	arcC(1)	aroE(4)	glpF(1)	gmk(4)	pta(12)	tpi(1)	yqiL(10)
GCA_000361825.1_cds.fna	saureus	5	arcC(1)	aroE(4)	glpF(1)	gmk(4)	pta(12)	tpi(1)	yqiL(10)
GCA_000361845.1_cds.fna	saureus	5	arcC(1)	aroE(4)	glpF(1)	gmk(4)	pta(12)	tpi(1)	yqiL(10)
GCA_000361865.1_cds.fna	saureus	105	arcC(1)	aroE(4)	glpF(1)	gmk(4)	pta(12)	tpi(1)	yqiL(28)
GCA_000361885.1_cds.fna	saureus	3312	arcC(1)	aroE(4)	glpF(446)	gmk(4)	pta(12)	tpi(1)	yqiL(10)
GCA_000361905.1_cds.fna	saureus	105	arcC(1)	aroE(4)	glpF(1)	gmk(4)	pta(12)	tpi(1)	yqiL(28)
GCA_000361925.1_cds.fna	saureus	5	arcC(1)	aroE(4)	glpF(1)	gmk(4)	pta(12)	tpi(1)	yqiL(10)
GCA_000361945.1_cds.fna	saureus	105	arcC(1)	aroE(4)	glpF(1)	gmk(4)	pta(12)	tpi(1)	yqiL(28)
GCA_000361965.1_cds.fna	saureus	5	arcC(1)	aroE(4)	glpF(1)	gmk(4)	pta(12)	tpi(1)	yqiL(10)
GCA_000361985.1_cds.fna	saureus	105	arcC(1)	aroE(4)	glpF(1)	gmk(4)	pta(12)	tpi(1)	yqiL(28)
GCA_000362005.1_cds.fna	saureus	105	arcC(1)	aroE(4)	glpF(1)	gmk(4)	pta(12)	tpi(1)	yqiL(28)
GCA_000362025.1_cds.fna	saureus	5	arcC(1)	aroE(4)	glpF(1)	gmk(4)	pta(12)	tpi(1)	yqiL(10)
GCA_000362045.1_cds.fna	saureus	105	arcC(1)	aroE(4)	glpF(1)	gmk(4)	pta(12)	tpi(1)	yqiL(28)
GCA_000362065.1_cds.fna	saureus	609	arcC(3)	aroE(3)	glpF(1)	gmk(58)	pta(4)	tpi(4)	yqiL(3)
GCA_000362085.1_cds.fna	saureus	105	arcC(1)	aroE(4)	glpF(1)	gmk(4)	pta(12)	tpi(1)	yqiL(28)
GCA_000362105.1_cds.fna	saureus	5	arcC(1)	aroE(4)	glpF(1)	gmk(4)	pta(12)	tpi(1)	yqiL(10)
GCA_000362125.1_cds.fna	saureus	45	arcC(10)	aroE(14)	glpF(8)	gmk(6)	pta(10)	tpi(3)	yqiL(2)
GCA_000362165.1_cds.fna	saureus	5	arcC(1)	aroE(4)	glpF(1)	gmk(4)	pta(12)	tpi(1)	yqiL(10)
GCA_000362185.1_cds.fna	saureus	5	arcC(1)	aroE(4)	glpF(1)	gmk(4)	pta(12)	tpi(1)	yqiL(10)
GCA_000362205.1_cds.fna	saureus	5	arcC(1)	aroE(4)	glpF(1)	gmk(4)	pta(12)	tpi(1)	yqiL(10)
GCA_000362225.1_cds.fna	saureus	105	arcC(1)	aroE(4)	glpF(1)	gmk(4)	pta(12)	tpi(1)	yqiL(28)
GCA_000362245.1_cds.fna	saureus	5	arcC(1)	aroE(4)	glpF(1)	gmk(4)	pta(12)	tpi(1)	yqiL(10)
GCA_000362265.1_cds.fna	saureus	105	arcC(1)	aroE(4)	glpF(1)	gmk(4)	pta(12)	tpi(1)	yqiL(28)
GCA_000362285.1_cds.fna	saureus	36	arcC(2)	aroE(2)	glpF(2)	gmk(2)	pta(3)	tpi(3)	yqiL(2)
GCA_000362305.1_cds.fna	saureus	5	arcC(1)	aroE(4)	glpF(1)	gmk(4)	pta(12)	tpi(1)	yqiL(10)
GCA_000362325.1_cds.fna	saureus	105	arcC(1)	aroE(4)	glpF(1)	gmk(4)	pta(12)	tpi(1)	yqiL(28)
GCA_000362345.1_cds.fna	saureus	5	arcC(1)	aroE(4)	glpF(1)	gmk(4)	pta(12)	tpi(1)	yqiL(10)
GCA_000362365.1_cds.fna	saureus	5	arcC(1)	aroE(4)	glpF(1)	gmk(4)	pta(12)	tpi(1)	yqiL(10)
GCA_000362385.1_cds.fna	saureus	5	arcC(1)	aroE(4)	glpF(1)	gmk(4)	pta(12)	tpi(1)	yqiL(10)
GCA_000362405.1_cds.fna	saureus	5	arcC(1)	aroE(4)	glpF(1)	gmk(4)	pta(12)	tpi(1)	yqiL(10)
GCA_000362425.1_cds.fna	saureus	609	arcC(3)	aroE(3)	glpF(1)	gmk(58)	pta(4)	tpi(4)	yqiL(3)
GCA_000362445.1_cds.fna	saureus	5	arcC(1)	aroE(4)	glpF(1)	gmk(4)	pta(12)	tpi(1)	yqiL(10)
GCA_000362465.1_cds.fna	saureus	5	arcC(1)	aroE(4)	glpF(1)	gmk(4)	pta(12)	tpi(1)	yqiL(10)
GCA_000362485.1_cds.fna	saureus	5	arcC(1)	aroE(4)	glpF(1)	gmk(4)	pta(12)	tpi(1)	yqiL(10)
GCA_000362505.1_cds.fna	saureus	30	arcC(2)	aroE(2)	glpF(2)	gmk(2)	pta(6)	tpi(3)	yqiL(2)
GCA_000362525.1_cds.fna	saureus	5	arcC(1)	aroE(4)	glpF(1)	gmk(4)	pta(12)	tpi(1)	yqiL(10)
GCA_000362545.1_cds.fna	saureus	5	arcC(1)	aroE(4)	glpF(1)	gmk(4)	pta(12)	tpi(1)	yqiL(10)
GCA_000362565.1_cds.fna	saureus	5	arcC(1)	aroE(4)	glpF(1)	gmk(4)	pta(12)	tpi(1)	yqiL(10)
GCA_000362585.1_cds.fna	saureus	105	arcC(1)	aroE(4)	glpF(1)	gmk(4)	pta(12)	tpi(1)	yqiL(28)
GCA_000362605.1_cds.fna	saureus	5	arcC(1)	aroE(4)	glpF(1)	gmk(4)	pta(12)	tpi(1)	yqiL(10)
GCA_000362625.1_cds.fna	saureus	105	arcC(1)	aroE(4)	glpF(1)	gmk(4)	pta(12)	tpi(1)	yqiL(28)
GCA_000362645.1_cds.fna	saureus	609	arcC(3)	aroE(3)	glpF(1)	gmk(58)	pta(4)	tpi(4)	yqiL(3)
GCA_000362665.1_cds.fna	saureus	5	arcC(1)	aroE(4)	glpF(1)	gmk(4)	pta(12)	tpi(1)	yqiL(10)
GCA_000362685.1_cds.fna	saureus	105	arcC(1)	aroE(4)	glpF(1)	gmk(4)	pta(12)	tpi(1)	yqiL(28)
GCA_000362705.1_cds.fna	saureus	5	arcC(1)	aroE(4)	glpF(1)	gmk(4)	pta(12)	tpi(1)	yqiL(10)
GCA_000362725.1_cds.fna	saureus	5	arcC(1)	aroE(4)	glpF(1)	gmk(4)	pta(12)	tpi(1)	yqiL(10)
GCA_000362745.1_cds.fna	saureus	5	arcC(1)	aroE(4)	glpF(1)	gmk(4)	pta(12)	tpi(1)	yqiL(10)
GCA_000362765.1_cds.fna	saureus	5	arcC(1)	aroE(4)	glpF(1)	gmk(4)	pta(12)	tpi(1)	yqiL(10)
GCA_000362785.1_cds.fna	saureus	105	arcC(1)	aroE(4)	glpF(1)	gmk(4)	pta(12)	tpi(1)	yqiL(28)
GCA_000362805.1_cds.fna	saureus	105	arcC(1)	aroE(4)	glpF(1)	gmk(4)	pta(12)	tpi(1)	yqiL(28)
GCA_000362825.1_cds.fna	saureus	105	arcC(1)	aroE(4)	glpF(1)	gmk(4)	pta(12)	tpi(1)	yqiL(28)
GCA_000362845.1_cds.fna	saureus	5	arcC(1)	aroE(4)	glpF(1)	gmk(4)	pta(12)	tpi(1)	yqiL(10)
GCA_000362865.1_cds.fna	saureus	5	arcC(1)	aroE(4)	glpF(1)	gmk(4)	pta(12)	tpi(1)	yqiL(10)
GCA_000362885.1_cds.fna	saureus	5	arcC(1)	aroE(4)	glpF(1)	gmk(4)	pta(12)	tpi(1)	yqiL(10)
GCA_000362905.1_cds.fna	saureus	105	arcC(1)	aroE(4)	glpF(1)	gmk(4)	pta(12)	tpi(1)	yqiL(28)
GCA_000362925.1_cds.fna	saureus	248	arcC(1)	aroE(4)	glpF(441)	gmk(4)	pta(12)	tpi(1)	yqiL(10)
GCA_000362945.1_cds.fna	saureus	5	arcC(1)	aroE(4)	glpF(1)	gmk(4)	pta(12)	tpi(1)	yqiL(10)
GCA_000362965.1_cds.fna	saureus	105	arcC(1)	aroE(4)	glpF(1)	gmk(4)	pta(12)	tpi(1)	yqiL(28)
GCA_000362985.1_cds.fna	saureus	1618	arcC(1)	aroE(490)	glpF(1)	gmk(4)	pta(12)	tpi(1)	yqiL(10)
GCA_000363005.1_cds.fna	saureus	1613	arcC(1)	aroE(489)	glpF(1)	gmk(8)	pta(12)	tpi(4)	yqiL(10)
GCA_000363025.1_cds.fna	saureus	609	arcC(3)	aroE(3)	glpF(1)	gmk(58)	pta(4)	tpi(4)	yqiL(3)
GCA_000363045.1_cds.fna	saureus	5	arcC(1)	aroE(4)	glpF(1)	gmk(4)	pta(12)	tpi(1)	yqiL(10)
GCA_000363065.1_cds.fna	saureus	5	arcC(1)	aroE(4)	glpF(1)	gmk(4)	pta(12)	tpi(1)	yqiL(10)
GCA_000363085.1_cds.fna	saureus	105	arcC(1)	aroE(4)	glpF(1)	gmk(4)	pta(12)	tpi(1)	yqiL(28)
GCA_000363105.1_cds.fna	saureus	5	arcC(1)	aroE(4)	glpF(1)	gmk(4)	pta(12)	tpi(1)	yqiL(10)
GCA_000363125.1_cds.fna	saureus	225	arcC(1)	aroE(4)	glpF(1)	gmk(4)	pta(12)	tpi(25)	yqiL(10)
GCA_000363145.1_cds.fna	saureus	5	arcC(1)	aroE(4)	glpF(1)	gmk(4)	pta(12)	tpi(1)	yqiL(10)
GCA_000363165.1_cds.fna	saureus	30	arcC(2)	aroE(2)	glpF(2)	gmk(2)	pta(6)	tpi(3)	yqiL(2)
GCA_000363185.1_cds.fna	saureus	5	arcC(1)	aroE(4)	glpF(1)	gmk(4)	pta(12)	tpi(1)	yqiL(10)
GCA_000363205.1_cds.fna	saureus	5	arcC(1)	aroE(4)	glpF(1)	gmk(4)	pta(12)	tpi(1)	yqiL(10)
GCA_000363225.1_cds.fna	saureus	1618	arcC(1)	aroE(490)	glpF(1)	gmk(4)	pta(12)	tpi(1)	yqiL(10)
GCA_000363245.1_cds.fna	saureus	5	arcC(1)	aroE(4)	glpF(1)	gmk(4)	pta(12)	tpi(1)	yqiL(10)
GCA_000363265.1_cds.fna	saureus	5	arcC(1)	aroE(4)	glpF(1)	gmk(4)	pta(12)	tpi(1)	yqiL(10)
GCA_000363285.1_cds.fna	saureus	231	arcC(1)	aroE(34)	glpF(1)	gmk(4)	pta(12)	tpi(1)	yqiL(28)
GCA_000363305.1_cds.fna	saureus	45	arcC(10)	aroE(14)	glpF(8)	gmk(6)	pta(10)	tpi(3)	yqiL(2)
GCA_000363325.1_cds.fna	saureus	5	arcC(1)	aroE(4)	glpF(1)	gmk(4)	pta(12)	tpi(1)	yqiL(10)
GCA_000363345.1_cds.fna	saureus	5	arcC(1)	aroE(4)	glpF(1)	gmk(4)	pta(12)	tpi(1)	yqiL(10)
GCA_000363365.1_cds.fna	saureus	5	arcC(1)	aroE(4)	glpF(1)	gmk(4)	pta(12)	tpi(1)	yqiL(10)
GCA_000363385.1_cds.fna	saureus	5	arcC(1)	aroE(4)	glpF(1)	gmk(4)	pta(12)	tpi(1)	yqiL(10)
GCA_000363405.1_cds.fna	saureus	5	arcC(1)	aroE(4)	glpF(1)	gmk(4)	pta(12)	tpi(1)	yqiL(10)
GCA_000363425.1_cds.fna	saureus	105	arcC(1)	aroE(4)	glpF(1)	gmk(4)	pta(12)	tpi(1)	yqiL(28)
GCA_000363445.1_cds.fna	saureus	5	arcC(1)	aroE(4)	glpF(1)	gmk(4)	pta(12)	tpi(1)	yqiL(10)
GCA_000363465.1_cds.fna	saureus	5	arcC(1)	aroE(4)	glpF(1)	gmk(4)	pta(12)	tpi(1)	yqiL(10)
GCA_000363485.1_cds.fna	saureus	5	arcC(1)	aroE(4)	glpF(1)	gmk(4)	pta(12)	tpi(1)	yqiL(10)
GCA_000363505.1_cds.fna	saureus	5	arcC(1)	aroE(4)	glpF(1)	gmk(4)	pta(12)	tpi(1)	yqiL(10)
GCA_000363525.1_cds.fna	saureus	5	arcC(1)	aroE(4)	glpF(1)	gmk(4)	pta(12)	tpi(1)	yqiL(10)
GCA_000363545.1_cds.fna	saureus	609	arcC(3)	aroE(3)	glpF(1)	gmk(58)	pta(4)	tpi(4)	yqiL(3)
GCA_000363565.1_cds.fna	saureus	5	arcC(1)	aroE(4)	glpF(1)	gmk(4)	pta(12)	tpi(1)	yqiL(10)
GCA_000363585.1_cds.fna	saureus	5	arcC(1)	aroE(4)	glpF(1)	gmk(4)	pta(12)	tpi(1)	yqiL(10)
GCA_000363605.1_cds.fna	saureus	5	arcC(1)	aroE(4)	glpF(1)	gmk(4)	pta(12)	tpi(1)	yqiL(10)
GCA_000363625.1_cds.fna	saureus	231	arcC(1)	aroE(34)	glpF(1)	gmk(4)	pta(12)	tpi(1)	yqiL(28)
GCA_000363645.1_cds.fna	saureus	105	arcC(1)	aroE(4)	glpF(1)	gmk(4)	pta(12)	tpi(1)	yqiL(28)
GCA_000363665.1_cds.fna	saureus	5	arcC(1)	aroE(4)	glpF(1)	gmk(4)	pta(12)	tpi(1)	yqiL(10)
GCA_000363685.1_cds.fna	saureus	5	arcC(1)	aroE(4)	glpF(1)	gmk(4)	pta(12)	tpi(1)	yqiL(10)
GCA_000363705.1_cds.fna	saureus	5	arcC(1)	aroE(4)	glpF(1)	gmk(4)	pta(12)	tpi(1)	yqiL(10)
GCA_000363725.1_cds.fna	saureus	5	arcC(1)	aroE(4)	glpF(1)	gmk(4)	pta(12)	tpi(1)	yqiL(10)
GCA_000363745.1_cds.fna	saureus	5	arcC(1)	aroE(4)	glpF(1)	gmk(4)	pta(12)	tpi(1)	yqiL(10)
GCA_000363765.1_cds.fna	saureus	105	arcC(1)	aroE(4)	glpF(1)	gmk(4)	pta(12)	tpi(1)	yqiL(28)
GCA_000363785.1_cds.fna	saureus	5	arcC(1)	aroE(4)	glpF(1)	gmk(4)	pta(12)	tpi(1)	yqiL(10)
GCA_000363805.1_cds.fna	saureus	5	arcC(1)	aroE(4)	glpF(1)	gmk(4)	pta(12)	tpi(1)	yqiL(10)
GCA_000363825.1_cds.fna	saureus	5	arcC(1)	aroE(4)	glpF(1)	gmk(4)	pta(12)	tpi(1)	yqiL(10)
GCA_000363845.1_cds.fna	saureus	5	arcC(1)	aroE(4)	glpF(1)	gmk(4)	pta(12)	tpi(1)	yqiL(10)
GCA_000363865.1_cds.fna	saureus	5	arcC(1)	aroE(4)	glpF(1)	gmk(4)	pta(12)	tpi(1)	yqiL(10)
GCA_000364005.1_cds.fna	saureus	5	arcC(1)	aroE(4)	glpF(1)	gmk(4)	pta(12)	tpi(1)	yqiL(10)
GCA_000364025.1_cds.fna	saureus	105	arcC(1)	aroE(4)	glpF(1)	gmk(4)	pta(12)	tpi(1)	yqiL(28)
GCA_000364045.1_cds.fna	saureus	5	arcC(1)	aroE(4)	glpF(1)	gmk(4)	pta(12)	tpi(1)	yqiL(10)
GCA_000364065.1_cds.fna	saureus	5	arcC(1)	aroE(4)	glpF(1)	gmk(4)	pta(12)	tpi(1)	yqiL(10)
GCA_000364085.1_cds.fna	saureus	5	arcC(1)	aroE(4)	glpF(1)	gmk(4)	pta(12)	tpi(1)	yqiL(10)
GCA_000364105.1_cds.fna	saureus	22	arcC(7)	aroE(6)	glpF(1)	gmk(5)	pta(8)	tpi(8)	yqiL(6)
GCA_000364125.1_cds.fna	saureus	248	arcC(1)	aroE(4)	glpF(441)	gmk(4)	pta(12)	tpi(1)	yqiL(10)
GCA_000364145.1_cds.fna	saureus	105	arcC(1)	aroE(4)	glpF(1)	gmk(4)	pta(12)	tpi(1)	yqiL(28)
GCA_000367745.1_cds.fna	saureus	8	arcC(3)	aroE(3)	glpF(1)	gmk(1)	pta(4)	tpi(4)	yqiL(3)
GCA_000382965.1_cds.fna	saureus	228	arcC(1)	aroE(4)	glpF(1)	gmk(4)	pta(12)	tpi(24)	yqiL(29)
GCA_000382985.1_cds.fna	saureus	228	arcC(1)	aroE(4)	glpF(1)	gmk(4)	pta(12)	tpi(24)	yqiL(29)
GCA_000383005.1_cds.fna	saureus	228	arcC(1)	aroE(4)	glpF(1)	gmk(4)	pta(12)	tpi(24)	yqiL(29)
GCA_000401435.1_cds.fna	saureus	5	arcC(1)	aroE(4)	glpF(1)	gmk(4)	pta(12)	tpi(1)	yqiL(10)
GCA_000401455.1_cds.fna	saureus	30	arcC(2)	aroE(2)	glpF(2)	gmk(2)	pta(6)	tpi(3)	yqiL(2)
GCA_000401475.1_cds.fna	saureus	239	arcC(2)	aroE(3)	glpF(1)	gmk(1)	pta(4)	tpi(4)	yqiL(3)
GCA_000401575.1_cds.fna	saureus	-	arcC(1)	aroE(3)	glpF(1)	gmk(~14)	pta(11)	tpi(51)	yqiL(10)
GCA_000401595.1_cds.fna	saureus	-	arcC(3)	aroE(35?)	glpF(19)	gmk(2)	pta(20)	tpi(26)	yqiL(39)
GCA_000403115.1_cds.fna	saureus	5	arcC(1)	aroE(4)	glpF(1)	gmk(4)	pta(12)	tpi(1)	yqiL(10)
GCA_000412775.1_cds.fna	saureus	45	arcC(10)	aroE(14)	glpF(8)	gmk(6)	pta(10)	tpi(3)	yqiL(2)
GCA_000418345.1_cds.fna	saureus	239	arcC(2)	aroE(3)	glpF(1)	gmk(1)	pta(4)	tpi(4)	yqiL(3)
GCA_000421995.1_cds.fna	saureus	125	arcC(1)	aroE(4)	glpF(1)	gmk(4)	pta(12)	tpi(1)	yqiL(54)
GCA_000442355.1_cds.fna	saureus	5	arcC(1)	aroE(4)	glpF(1)	gmk(4)	pta(12)	tpi(1)	yqiL(10)
GCA_000443125.1_cds.fna	saureus	398	arcC(3)	aroE(35)	glpF(19)	gmk(2)	pta(20)	tpi(26)	yqiL(39)
GCA_000443245.1_cds.fna	saureus	398	arcC(3)	aroE(35)	glpF(19)	gmk(2)	pta(20)	tpi(26)	yqiL(39)
GCA_000443265.1_cds.fna	saureus	398	arcC(3)	aroE(35)	glpF(19)	gmk(2)	pta(20)	tpi(26)	yqiL(39)
GCA_000443285.1_cds.fna	saureus	398	arcC(3)	aroE(35)	glpF(19)	gmk(2)	pta(20)	tpi(26)	yqiL(39)
GCA_000452385.2_cds.fna	saureus	49	arcC(14)	aroE(16)	glpF(11)	gmk(2)	pta(13)	tpi(12)	yqiL(14)
GCA_000455725.2_cds.fna	saureus	398	arcC(3)	aroE(35)	glpF(19)	gmk(2)	pta(20)	tpi(26)	yqiL(39)
GCA_000462955.1_cds.fna	saureus	50	arcC(16)	aroE(16)	glpF(12)	gmk(2)	pta(13)	tpi(13)	yqiL(15)
GCA_000463035.1_cds.fna	saureus	772	arcC(1)	aroE(1)	glpF(1)	gmk(1)	pta(22)	tpi(1)	yqiL(1)
GCA_000463055.1_cds.fna	saureus	72	arcC(1)	aroE(4)	glpF(1)	gmk(8)	pta(4)	tpi(4)	yqiL(3)
GCA_000470845.1_cds.fna	saureus	59	arcC(19)	aroE(23)	glpF(15)	gmk(2)	pta(19)	tpi(20)	yqiL(15)
GCA_000470865.1_cds.fna	saureus	59	arcC(19)	aroE(23)	glpF(15)	gmk(2)	pta(19)	tpi(20)	yqiL(15)
GCA_000485885.1_cds.fna	saureus	239	arcC(2)	aroE(3)	glpF(1)	gmk(1)	pta(4)	tpi(4)	yqiL(3)
GCA_000496095.1_cds.fna	saureus	247	arcC(3)	aroE(3)	glpF(1)	gmk(12)	pta(4)	tpi(4)	yqiL(16)
GCA_000507705.1_cds.fna	saureus	96	arcC(12)	aroE(1)	glpF(1)	gmk(15)	pta(11)	tpi(1)	yqiL(40)
GCA_000507725.1_cds.fna	saureus	15	arcC(13)	aroE(13)	glpF(1)	gmk(1)	pta(12)	tpi(11)	yqiL(13)
GCA_000512505.1_cds.fna	saureus	-	arcC(862?)	aroE(1)	glpF(1)	gmk(1)	pta(1)	tpi(1)	yqiL(1)
GCA_000512525.1_cds.fna	saureus	-	arcC(-)	aroE(6)	glpF(1)	gmk(5)	pta(8)	tpi(8)	yqiL(6)
GCA_000512545.1_cds.fna	saureus	1	arcC(1)	aroE(1)	glpF(1)	gmk(1)	pta(1)	tpi(1)	yqiL(1)
GCA_000525105.1_cds.fna	saureus	5	arcC(1)	aroE(4)	glpF(1)	gmk(4)	pta(12)	tpi(1)	yqiL(10)
GCA_000525125.1_cds.fna	saureus	5	arcC(1)	aroE(4)	glpF(1)	gmk(4)	pta(12)	tpi(1)	yqiL(10)
GCA_000525145.1_cds.fna	saureus	105	arcC(1)	aroE(4)	glpF(1)	gmk(4)	pta(12)	tpi(1)	yqiL(28)
GCA_000525165.1_cds.fna	saureus	105	arcC(1)	aroE(4)	glpF(1)	gmk(4)	pta(12)	tpi(1)	yqiL(28)
GCA_000525185.1_cds.fna	saureus	231	arcC(1)	aroE(34)	glpF(1)	gmk(4)	pta(12)	tpi(1)	yqiL(28)
GCA_000525205.1_cds.fna	saureus	5	arcC(1)	aroE(4)	glpF(1)	gmk(4)	pta(12)	tpi(1)	yqiL(10)
GCA_000525225.1_cds.fna	saureus	5	arcC(1)	aroE(4)	glpF(1)	gmk(4)	pta(12)	tpi(1)	yqiL(10)
GCA_000525245.1_cds.fna	saureus	5	arcC(1)	aroE(4)	glpF(1)	gmk(4)	pta(12)	tpi(1)	yqiL(10)
GCA_000525265.1_cds.fna	saureus	-	arcC(1)	aroE(4)	glpF(1)	gmk(4)	pta(12)	tpi(1)	yqiL(~126)
GCA_000525285.1_cds.fna	saureus	5	arcC(1)	aroE(4)	glpF(1)	gmk(4)	pta(12)	tpi(1)	yqiL(10)
GCA_000525305.1_cds.fna	saureus	5	arcC(1)	aroE(4)	glpF(1)	gmk(4)	pta(12)	tpi(1)	yqiL(10)
GCA_000525325.1_cds.fna	saureus	5	arcC(1)	aroE(4)	glpF(1)	gmk(4)	pta(12)	tpi(1)	yqiL(10)
GCA_000525345.1_cds.fna	saureus	5	arcC(1)	aroE(4)	glpF(1)	gmk(4)	pta(12)	tpi(1)	yqiL(10)
GCA_000525365.1_cds.fna	saureus	5	arcC(1)	aroE(4)	glpF(1)	gmk(4)	pta(12)	tpi(1)	yqiL(10)
GCA_000525385.1_cds.fna	saureus	5	arcC(1)	aroE(4)	glpF(1)	gmk(4)	pta(12)	tpi(1)	yqiL(10)
GCA_000525405.1_cds.fna	saureus	5	arcC(1)	aroE(4)	glpF(1)	gmk(4)	pta(12)	tpi(1)	yqiL(10)
GCA_000525425.1_cds.fna	saureus	5	arcC(1)	aroE(4)	glpF(1)	gmk(4)	pta(12)	tpi(1)	yqiL(10)
GCA_000525445.1_cds.fna	saureus	5	arcC(1)	aroE(4)	glpF(1)	gmk(4)	pta(12)	tpi(1)	yqiL(10)
GCA_000525465.1_cds.fna	saureus	5	arcC(1)	aroE(4)	glpF(1)	gmk(4)	pta(12)	tpi(1)	yqiL(10)
GCA_000525485.1_cds.fna	saureus	5	arcC(1)	aroE(4)	glpF(1)	gmk(4)	pta(12)	tpi(1)	yqiL(10)
GCA_000525505.1_cds.fna	saureus	5	arcC(1)	aroE(4)	glpF(1)	gmk(4)	pta(12)	tpi(1)	yqiL(10)
GCA_000525525.1_cds.fna	saureus	5	arcC(1)	aroE(4)	glpF(1)	gmk(4)	pta(12)	tpi(1)	yqiL(10)
GCA_000525545.1_cds.fna	saureus	5	arcC(1)	aroE(4)	glpF(1)	gmk(4)	pta(12)	tpi(1)	yqiL(10)
GCA_000525565.1_cds.fna	saureus	5	arcC(1)	aroE(4)	glpF(1)	gmk(4)	pta(12)	tpi(1)	yqiL(10)
GCA_000527355.1_cds.fna	saureus	5	arcC(1)	aroE(4)	glpF(1)	gmk(4)	pta(12)	tpi(1)	yqiL(10)
GCA_000527375.1_cds.fna	saureus	5	arcC(1)	aroE(4)	glpF(1)	gmk(4)	pta(12)	tpi(1)	yqiL(10)
GCA_000527395.1_cds.fna	saureus	5	arcC(1)	aroE(4)	glpF(1)	gmk(4)	pta(12)	tpi(1)	yqiL(10)
GCA_000527415.1_cds.fna	saureus	5	arcC(1)	aroE(4)	glpF(1)	gmk(4)	pta(12)	tpi(1)	yqiL(10)
GCA_000527435.1_cds.fna	saureus	5	arcC(1)	aroE(4)	glpF(1)	gmk(4)	pta(12)	tpi(1)	yqiL(10)
GCA_000527455.1_cds.fna	saureus	5	arcC(1)	aroE(4)	glpF(1)	gmk(4)	pta(12)	tpi(1)	yqiL(10)
GCA_000527475.1_cds.fna	saureus	5	arcC(1)	aroE(4)	glpF(1)	gmk(4)	pta(12)	tpi(1)	yqiL(10)
GCA_000527495.1_cds.fna	saureus	105	arcC(1)	aroE(4)	glpF(1)	gmk(4)	pta(12)	tpi(1)	yqiL(28)
GCA_000527515.1_cds.fna	saureus	5	arcC(1)	aroE(4)	glpF(1)	gmk(4)	pta(12)	tpi(1)	yqiL(10)
GCA_000527535.1_cds.fna	saureus	5	arcC(1)	aroE(4)	glpF(1)	gmk(4)	pta(12)	tpi(1)	yqiL(10)
GCA_000527555.1_cds.fna	saureus	5	arcC(1)	aroE(4)	glpF(1)	gmk(4)	pta(12)	tpi(1)	yqiL(10)
GCA_000527575.1_cds.fna	saureus	105	arcC(1)	aroE(4)	glpF(1)	gmk(4)	pta(12)	tpi(1)	yqiL(28)
GCA_000527595.1_cds.fna	saureus	105	arcC(1)	aroE(4)	glpF(1)	gmk(4)	pta(12)	tpi(1)	yqiL(28)
GCA_000527615.1_cds.fna	saureus	5	arcC(1)	aroE(4)	glpF(1)	gmk(4)	pta(12)	tpi(1)	yqiL(10)
GCA_000527635.1_cds.fna	saureus	5	arcC(1)	aroE(4)	glpF(1)	gmk(4)	pta(12)	tpi(1)	yqiL(10)
GCA_000527655.1_cds.fna	saureus	5	arcC(1)	aroE(4)	glpF(1)	gmk(4)	pta(12)	tpi(1)	yqiL(10)
GCA_000527675.1_cds.fna	saureus	5	arcC(1)	aroE(4)	glpF(1)	gmk(4)	pta(12)	tpi(1)	yqiL(10)
GCA_000527715.1_cds.fna	saureus	5	arcC(1)	aroE(4)	glpF(1)	gmk(4)	pta(12)	tpi(1)	yqiL(10)
GCA_000527735.1_cds.fna	saureus	609	arcC(3)	aroE(3)	glpF(1)	gmk(58)	pta(4)	tpi(4)	yqiL(3)
GCA_000527755.1_cds.fna	saureus	105	arcC(1)	aroE(4)	glpF(1)	gmk(4)	pta(12)	tpi(1)	yqiL(28)
GCA_000527795.1_cds.fna	saureus	5	arcC(1)	aroE(4)	glpF(1)	gmk(4)	pta(12)	tpi(1)	yqiL(10)
GCA_000527815.1_cds.fna	saureus	105	arcC(1)	aroE(4)	glpF(1)	gmk(4)	pta(12)	tpi(1)	yqiL(28)
GCA_000527835.1_cds.fna	saureus	609	arcC(3)	aroE(3)	glpF(1)	gmk(58)	pta(4)	tpi(4)	yqiL(3)
GCA_000527855.1_cds.fna	saureus	105	arcC(1)	aroE(4)	glpF(1)	gmk(4)	pta(12)	tpi(1)	yqiL(28)
GCA_000527875.1_cds.fna	saureus	105	arcC(1)	aroE(4)	glpF(1)	gmk(4)	pta(12)	tpi(1)	yqiL(28)
GCA_000527895.1_cds.fna	saureus	5	arcC(1)	aroE(4)	glpF(1)	gmk(4)	pta(12)	tpi(1)	yqiL(10)
GCA_000527915.1_cds.fna	saureus	105	arcC(1)	aroE(4)	glpF(1)	gmk(4)	pta(12)	tpi(1)	yqiL(28)
GCA_000527935.1_cds.fna	saureus	609	arcC(3)	aroE(3)	glpF(1)	gmk(58)	pta(4)	tpi(4)	yqiL(3)
GCA_000527955.1_cds.fna	saureus	105	arcC(1)	aroE(4)	glpF(1)	gmk(4)	pta(12)	tpi(1)	yqiL(28)
GCA_000527975.1_cds.fna	saureus	5	arcC(1)	aroE(4)	glpF(1)	gmk(4)	pta(12)	tpi(1)	yqiL(10)
GCA_000527995.1_cds.fna	saureus	105	arcC(1)	aroE(4)	glpF(1)	gmk(4)	pta(12)	tpi(1)	yqiL(28)
GCA_000528015.1_cds.fna	saureus	105	arcC(1)	aroE(4)	glpF(1)	gmk(4)	pta(12)	tpi(1)	yqiL(28)
GCA_000528035.1_cds.fna	saureus	5	arcC(1)	aroE(4)	glpF(1)	gmk(4)	pta(12)	tpi(1)	yqiL(10)
GCA_000528055.1_cds.fna	saureus	105	arcC(1)	aroE(4)	glpF(1)	gmk(4)	pta(12)	tpi(1)	yqiL(28)
GCA_000528075.1_cds.fna	saureus	105	arcC(1)	aroE(4)	glpF(1)	gmk(4)	pta(12)	tpi(1)	yqiL(28)
GCA_000528095.1_cds.fna	saureus	609	arcC(3)	aroE(3)	glpF(1)	gmk(58)	pta(4)	tpi(4)	yqiL(3)
GCA_000528115.1_cds.fna	saureus	5	arcC(1)	aroE(4)	glpF(1)	gmk(4)	pta(12)	tpi(1)	yqiL(10)
GCA_000528135.1_cds.fna	saureus	5	arcC(1)	aroE(4)	glpF(1)	gmk(4)	pta(12)	tpi(1)	yqiL(10)
GCA_000528155.1_cds.fna	saureus	5	arcC(1)	aroE(4)	glpF(1)	gmk(4)	pta(12)	tpi(1)	yqiL(10)
GCA_000528175.1_cds.fna	saureus	609	arcC(3)	aroE(3)	glpF(1)	gmk(58)	pta(4)	tpi(4)	yqiL(3)
GCA_000528195.1_cds.fna	saureus	5	arcC(1)	aroE(4)	glpF(1)	gmk(4)	pta(12)	tpi(1)	yqiL(10)
GCA_000528215.1_cds.fna	saureus	5	arcC(1)	aroE(4)	glpF(1)	gmk(4)	pta(12)	tpi(1)	yqiL(10)
GCA_000528235.1_cds.fna	saureus	609	arcC(3)	aroE(3)	glpF(1)	gmk(58)	pta(4)	tpi(4)	yqiL(3)
GCA_000528255.1_cds.fna	saureus	105	arcC(1)	aroE(4)	glpF(1)	gmk(4)	pta(12)	tpi(1)	yqiL(28)
GCA_000528275.1_cds.fna	saureus	105	arcC(1)	aroE(4)	glpF(1)	gmk(4)	pta(12)	tpi(1)	yqiL(28)
GCA_000528295.1_cds.fna	saureus	5	arcC(1)	aroE(4)	glpF(1)	gmk(4)	pta(12)	tpi(1)	yqiL(10)
GCA_000528315.1_cds.fna	saureus	5	arcC(1)	aroE(4)	glpF(1)	gmk(4)	pta(12)	tpi(1)	yqiL(10)
GCA_000528335.1_cds.fna	saureus	105	arcC(1)	aroE(4)	glpF(1)	gmk(4)	pta(12)	tpi(1)	yqiL(28)
GCA_000528355.1_cds.fna	saureus	5	arcC(1)	aroE(4)	glpF(1)	gmk(4)	pta(12)	tpi(1)	yqiL(10)
GCA_000528375.1_cds.fna	saureus	5	arcC(1)	aroE(4)	glpF(1)	gmk(4)	pta(12)	tpi(1)	yqiL(10)
GCA_000528395.1_cds.fna	saureus	5	arcC(1)	aroE(4)	glpF(1)	gmk(4)	pta(12)	tpi(1)	yqiL(10)
GCA_000528415.1_cds.fna	saureus	105	arcC(1)	aroE(4)	glpF(1)	gmk(4)	pta(12)	tpi(1)	yqiL(28)
GCA_000528435.1_cds.fna	saureus	45	arcC(10)	aroE(14)	glpF(8)	gmk(6)	pta(10)	tpi(3)	yqiL(2)
GCA_000528455.1_cds.fna	saureus	105	arcC(1)	aroE(4)	glpF(1)	gmk(4)	pta(12)	tpi(1)	yqiL(28)
GCA_000528475.1_cds.fna	saureus	5	arcC(1)	aroE(4)	glpF(1)	gmk(4)	pta(12)	tpi(1)	yqiL(10)
GCA_000528495.1_cds.fna	saureus	5	arcC(1)	aroE(4)	glpF(1)	gmk(4)	pta(12)	tpi(1)	yqiL(10)
GCA_000528515.1_cds.fna	saureus	45	arcC(10)	aroE(14)	glpF(8)	gmk(6)	pta(10)	tpi(3)	yqiL(2)
GCA_000528535.1_cds.fna	saureus	105	arcC(1)	aroE(4)	glpF(1)	gmk(4)	pta(12)	tpi(1)	yqiL(28)
GCA_000528555.1_cds.fna	saureus	5	arcC(1)	aroE(4)	glpF(1)	gmk(4)	pta(12)	tpi(1)	yqiL(10)
GCA_000528575.1_cds.fna	saureus	105	arcC(1)	aroE(4)	glpF(1)	gmk(4)	pta(12)	tpi(1)	yqiL(28)
GCA_000528595.1_cds.fna	saureus	5	arcC(1)	aroE(4)	glpF(1)	gmk(4)	pta(12)	tpi(1)	yqiL(10)
GCA_000528615.1_cds.fna	saureus	5	arcC(1)	aroE(4)	glpF(1)	gmk(4)	pta(12)	tpi(1)	yqiL(10)
GCA_000528635.1_cds.fna	saureus	105	arcC(1)	aroE(4)	glpF(1)	gmk(4)	pta(12)	tpi(1)	yqiL(28)
GCA_000528655.1_cds.fna	saureus	5	arcC(1)	aroE(4)	glpF(1)	gmk(4)	pta(12)	tpi(1)	yqiL(10)
GCA_000528675.1_cds.fna	saureus	5	arcC(1)	aroE(4)	glpF(1)	gmk(4)	pta(12)	tpi(1)	yqiL(10)
GCA_000528695.1_cds.fna	saureus	105	arcC(1)	aroE(4)	glpF(1)	gmk(4)	pta(12)	tpi(1)	yqiL(28)
GCA_000528715.1_cds.fna	saureus	105	arcC(1)	aroE(4)	glpF(1)	gmk(4)	pta(12)	tpi(1)	yqiL(28)
GCA_000528735.1_cds.fna	saureus	609	arcC(3)	aroE(3)	glpF(1)	gmk(58)	pta(4)	tpi(4)	yqiL(3)
GCA_000528755.1_cds.fna	saureus	105	arcC(1)	aroE(4)	glpF(1)	gmk(4)	pta(12)	tpi(1)	yqiL(28)
GCA_000528775.1_cds.fna	saureus	105	arcC(1)	aroE(4)	glpF(1)	gmk(4)	pta(12)	tpi(1)	yqiL(28)
GCA_000528795.1_cds.fna	saureus	45	arcC(10)	aroE(14)	glpF(8)	gmk(6)	pta(10)	tpi(3)	yqiL(2)
GCA_000528815.1_cds.fna	saureus	231	arcC(1)	aroE(34)	glpF(1)	gmk(4)	pta(12)	tpi(1)	yqiL(28)
GCA_000528835.1_cds.fna	saureus	105	arcC(1)	aroE(4)	glpF(1)	gmk(4)	pta(12)	tpi(1)	yqiL(28)
GCA_000528855.1_cds.fna	saureus	5	arcC(1)	aroE(4)	glpF(1)	gmk(4)	pta(12)	tpi(1)	yqiL(10)
GCA_000528875.1_cds.fna	saureus	5	arcC(1)	aroE(4)	glpF(1)	gmk(4)	pta(12)	tpi(1)	yqiL(10)
GCA_000528895.1_cds.fna	saureus	105	arcC(1)	aroE(4)	glpF(1)	gmk(4)	pta(12)	tpi(1)	yqiL(28)
GCA_000528915.1_cds.fna	saureus	105	arcC(1)	aroE(4)	glpF(1)	gmk(4)	pta(12)	tpi(1)	yqiL(28)
GCA_000528935.1_cds.fna	saureus	5	arcC(1)	aroE(4)	glpF(1)	gmk(4)	pta(12)	tpi(1)	yqiL(10)
GCA_000528955.1_cds.fna	saureus	609	arcC(3)	aroE(3)	glpF(1)	gmk(58)	pta(4)	tpi(4)	yqiL(3)
GCA_000528975.1_cds.fna	saureus	609	arcC(3)	aroE(3)	glpF(1)	gmk(58)	pta(4)	tpi(4)	yqiL(3)
GCA_000528995.1_cds.fna	saureus	105	arcC(1)	aroE(4)	glpF(1)	gmk(4)	pta(12)	tpi(1)	yqiL(28)
GCA_000529015.1_cds.fna	saureus	105	arcC(1)	aroE(4)	glpF(1)	gmk(4)	pta(12)	tpi(1)	yqiL(28)
GCA_000529035.1_cds.fna	saureus	5	arcC(1)	aroE(4)	glpF(1)	gmk(4)	pta(12)	tpi(1)	yqiL(10)
GCA_000529055.1_cds.fna	saureus	105	arcC(1)	aroE(4)	glpF(1)	gmk(4)	pta(12)	tpi(1)	yqiL(28)
GCA_000529075.1_cds.fna	saureus	105	arcC(1)	aroE(4)	glpF(1)	gmk(4)	pta(12)	tpi(1)	yqiL(28)
GCA_000529095.1_cds.fna	saureus	5	arcC(1)	aroE(4)	glpF(1)	gmk(4)	pta(12)	tpi(1)	yqiL(10)
GCA_000529115.1_cds.fna	saureus	105	arcC(1)	aroE(4)	glpF(1)	gmk(4)	pta(12)	tpi(1)	yqiL(28)
GCA_000529135.1_cds.fna	saureus	105	arcC(1)	aroE(4)	glpF(1)	gmk(4)	pta(12)	tpi(1)	yqiL(28)
GCA_000529155.1_cds.fna	saureus	105	arcC(1)	aroE(4)	glpF(1)	gmk(4)	pta(12)	tpi(1)	yqiL(28)
GCA_000529175.1_cds.fna	saureus	105	arcC(1)	aroE(4)	glpF(1)	gmk(4)	pta(12)	tpi(1)	yqiL(28)
GCA_000529195.1_cds.fna	saureus	105	arcC(1)	aroE(4)	glpF(1)	gmk(4)	pta(12)	tpi(1)	yqiL(28)
GCA_000529255.1_cds.fna	saureus	231	arcC(1)	aroE(34)	glpF(1)	gmk(4)	pta(12)	tpi(1)	yqiL(28)
GCA_000529315.1_cds.fna	saureus	5	arcC(1)	aroE(4)	glpF(1)	gmk(4)	pta(12)	tpi(1)	yqiL(10)
GCA_000529375.1_cds.fna	saureus	5	arcC(1)	aroE(4)	glpF(1)	gmk(4)	pta(12)	tpi(1)	yqiL(10)
GCA_000529415.1_cds.fna	saureus	105	arcC(1)	aroE(4)	glpF(1)	gmk(4)	pta(12)	tpi(1)	yqiL(28)
GCA_000529455.1_cds.fna	saureus	5	arcC(1)	aroE(4)	glpF(1)	gmk(4)	pta(12)	tpi(1)	yqiL(10)
GCA_000529475.1_cds.fna	saureus	5	arcC(1)	aroE(4)	glpF(1)	gmk(4)	pta(12)	tpi(1)	yqiL(10)
GCA_000529515.1_cds.fna	saureus	609	arcC(3)	aroE(3)	glpF(1)	gmk(58)	pta(4)	tpi(4)	yqiL(3)
GCA_000529575.1_cds.fna	saureus	609	arcC(3)	aroE(3)	glpF(1)	gmk(58)	pta(4)	tpi(4)	yqiL(3)
GCA_000529635.1_cds.fna	saureus	105	arcC(1)	aroE(4)	glpF(1)	gmk(4)	pta(12)	tpi(1)	yqiL(28)
GCA_000529695.1_cds.fna	saureus	5	arcC(1)	aroE(4)	glpF(1)	gmk(4)	pta(12)	tpi(1)	yqiL(10)
GCA_000529735.1_cds.fna	saureus	5	arcC(1)	aroE(4)	glpF(1)	gmk(4)	pta(12)	tpi(1)	yqiL(10)
GCA_000529795.1_cds.fna	saureus	231	arcC(1)	aroE(34)	glpF(1)	gmk(4)	pta(12)	tpi(1)	yqiL(28)
GCA_000529835.1_cds.fna	saureus	36	arcC(2)	aroE(2)	glpF(2)	gmk(2)	pta(3)	tpi(3)	yqiL(2)
GCA_000529875.1_cds.fna	saureus	105	arcC(1)	aroE(4)	glpF(1)	gmk(4)	pta(12)	tpi(1)	yqiL(28)
GCA_000529915.1_cds.fna	saureus	5	arcC(1)	aroE(4)	glpF(1)	gmk(4)	pta(12)	tpi(1)	yqiL(10)
GCA_000529935.1_cds.fna	saureus	105	arcC(1)	aroE(4)	glpF(1)	gmk(4)	pta(12)	tpi(1)	yqiL(28)
GCA_000529995.1_cds.fna	saureus	105	arcC(1)	aroE(4)	glpF(1)	gmk(4)	pta(12)	tpi(1)	yqiL(28)
GCA_000530035.1_cds.fna	saureus	105	arcC(1)	aroE(4)	glpF(1)	gmk(4)	pta(12)	tpi(1)	yqiL(28)
GCA_000530075.1_cds.fna	saureus	5	arcC(1)	aroE(4)	glpF(1)	gmk(4)	pta(12)	tpi(1)	yqiL(10)
GCA_000530155.1_cds.fna	saureus	5	arcC(1)	aroE(4)	glpF(1)	gmk(4)	pta(12)	tpi(1)	yqiL(10)
GCA_000530185.1_cds.fna	saureus	105	arcC(1)	aroE(4)	glpF(1)	gmk(4)	pta(12)	tpi(1)	yqiL(28)
GCA_000530275.1_cds.fna	saureus	97	arcC(3)	aroE(1)	glpF(1)	gmk(1)	pta(1)	tpi(5)	yqiL(3)
GCA_000530315.1_cds.fna	saureus	5	arcC(1)	aroE(4)	glpF(1)	gmk(4)	pta(12)	tpi(1)	yqiL(10)
GCA_000530395.1_cds.fna	saureus	5	arcC(1)	aroE(4)	glpF(1)	gmk(4)	pta(12)	tpi(1)	yqiL(10)
GCA_000530445.1_cds.fna	saureus	5	arcC(1)	aroE(4)	glpF(1)	gmk(4)	pta(12)	tpi(1)	yqiL(10)
GCA_000530515.1_cds.fna	saureus	5	arcC(1)	aroE(4)	glpF(1)	gmk(4)	pta(12)	tpi(1)	yqiL(10)
GCA_000530545.1_cds.fna	saureus	5	arcC(1)	aroE(4)	glpF(1)	gmk(4)	pta(12)	tpi(1)	yqiL(10)
GCA_000530615.1_cds.fna	saureus	5	arcC(1)	aroE(4)	glpF(1)	gmk(4)	pta(12)	tpi(1)	yqiL(10)
GCA_000530635.1_cds.fna	saureus	609	arcC(3)	aroE(3)	glpF(1)	gmk(58)	pta(4)	tpi(4)	yqiL(3)
GCA_000530665.1_cds.fna	saureus	105	arcC(1)	aroE(4)	glpF(1)	gmk(4)	pta(12)	tpi(1)	yqiL(28)
GCA_000530705.1_cds.fna	saureus	5	arcC(1)	aroE(4)	glpF(1)	gmk(4)	pta(12)	tpi(1)	yqiL(10)
GCA_000530775.1_cds.fna	saureus	5	arcC(1)	aroE(4)	glpF(1)	gmk(4)	pta(12)	tpi(1)	yqiL(10)
GCA_000530815.1_cds.fna	saureus	5	arcC(1)	aroE(4)	glpF(1)	gmk(4)	pta(12)	tpi(1)	yqiL(10)
GCA_000530865.1_cds.fna	saureus	609	arcC(3)	aroE(3)	glpF(1)	gmk(58)	pta(4)	tpi(4)	yqiL(3)
GCA_000530925.1_cds.fna	saureus	105	arcC(1)	aroE(4)	glpF(1)	gmk(4)	pta(12)	tpi(1)	yqiL(28)
GCA_000530965.1_cds.fna	saureus	105	arcC(1)	aroE(4)	glpF(1)	gmk(4)	pta(12)	tpi(1)	yqiL(28)
GCA_000530995.1_cds.fna	saureus	105	arcC(1)	aroE(4)	glpF(1)	gmk(4)	pta(12)	tpi(1)	yqiL(28)
GCA_000531015.1_cds.fna	saureus	72	arcC(1)	aroE(4)	glpF(1)	gmk(8)	pta(4)	tpi(4)	yqiL(3)
GCA_000531035.1_cds.fna	saureus	5	arcC(1)	aroE(4)	glpF(1)	gmk(4)	pta(12)	tpi(1)	yqiL(10)
GCA_000531065.1_cds.fna	saureus	5	arcC(1)	aroE(4)	glpF(1)	gmk(4)	pta(12)	tpi(1)	yqiL(10)
GCA_000531115.1_cds.fna	saureus	105	arcC(1)	aroE(4)	glpF(1)	gmk(4)	pta(12)	tpi(1)	yqiL(28)
GCA_000531155.1_cds.fna	saureus	180	arcC(1)	aroE(4)	glpF(1)	gmk(4)	pta(330)	tpi(1)	yqiL(10)
GCA_000531215.1_cds.fna	saureus	5	arcC(1)	aroE(4)	glpF(1)	gmk(4)	pta(12)	tpi(1)	yqiL(10)
GCA_000531265.1_cds.fna	saureus	105	arcC(1)	aroE(4)	glpF(1)	gmk(4)	pta(12)	tpi(1)	yqiL(28)
GCA_000531325.1_cds.fna	saureus	105	arcC(1)	aroE(4)	glpF(1)	gmk(4)	pta(12)	tpi(1)	yqiL(28)
GCA_000531375.1_cds.fna	saureus	609	arcC(3)	aroE(3)	glpF(1)	gmk(58)	pta(4)	tpi(4)	yqiL(3)
GCA_000531465.1_cds.fna	saureus	105	arcC(1)	aroE(4)	glpF(1)	gmk(4)	pta(12)	tpi(1)	yqiL(28)
GCA_000531495.1_cds.fna	saureus	5	arcC(1)	aroE(4)	glpF(1)	gmk(4)	pta(12)	tpi(1)	yqiL(10)
GCA_000531555.1_cds.fna	saureus	105	arcC(1)	aroE(4)	glpF(1)	gmk(4)	pta(12)	tpi(1)	yqiL(28)
GCA_000531615.1_cds.fna	saureus	609	arcC(3)	aroE(3)	glpF(1)	gmk(58)	pta(4)	tpi(4)	yqiL(3)
GCA_000531665.1_cds.fna	saureus	609	arcC(3)	aroE(3)	glpF(1)	gmk(58)	pta(4)	tpi(4)	yqiL(3)
GCA_000531735.1_cds.fna	saureus	5	arcC(1)	aroE(4)	glpF(1)	gmk(4)	pta(12)	tpi(1)	yqiL(10)
GCA_000531775.1_cds.fna	saureus	609	arcC(3)	aroE(3)	glpF(1)	gmk(58)	pta(4)	tpi(4)	yqiL(3)
GCA_000531835.1_cds.fna	saureus	105	arcC(1)	aroE(4)	glpF(1)	gmk(4)	pta(12)	tpi(1)	yqiL(28)
GCA_000531855.1_cds.fna	saureus	609	arcC(3)	aroE(3)	glpF(1)	gmk(58)	pta(4)	tpi(4)	yqiL(3)
GCA_000531875.1_cds.fna	saureus	45	arcC(10)	aroE(14)	glpF(8)	gmk(6)	pta(10)	tpi(3)	yqiL(2)
GCA_000531895.1_cds.fna	saureus	5	arcC(1)	aroE(4)	glpF(1)	gmk(4)	pta(12)	tpi(1)	yqiL(10)
GCA_000531915.1_cds.fna	saureus	105	arcC(1)	aroE(4)	glpF(1)	gmk(4)	pta(12)	tpi(1)	yqiL(28)
GCA_000531935.1_cds.fna	saureus	5	arcC(1)	aroE(4)	glpF(1)	gmk(4)	pta(12)	tpi(1)	yqiL(10)
GCA_000531955.1_cds.fna	saureus	5	arcC(1)	aroE(4)	glpF(1)	gmk(4)	pta(12)	tpi(1)	yqiL(10)
GCA_000531975.1_cds.fna	saureus	5	arcC(1)	aroE(4)	glpF(1)	gmk(4)	pta(12)	tpi(1)	yqiL(10)
GCA_000531995.1_cds.fna	saureus	5	arcC(1)	aroE(4)	glpF(1)	gmk(4)	pta(12)	tpi(1)	yqiL(10)
GCA_000532015.1_cds.fna	saureus	105	arcC(1)	aroE(4)	glpF(1)	gmk(4)	pta(12)	tpi(1)	yqiL(28)
GCA_000532035.1_cds.fna	saureus	5	arcC(1)	aroE(4)	glpF(1)	gmk(4)	pta(12)	tpi(1)	yqiL(10)
GCA_000532055.1_cds.fna	saureus	105	arcC(1)	aroE(4)	glpF(1)	gmk(4)	pta(12)	tpi(1)	yqiL(28)
GCA_000532075.1_cds.fna	saureus	5	arcC(1)	aroE(4)	glpF(1)	gmk(4)	pta(12)	tpi(1)	yqiL(10)
GCA_000532095.1_cds.fna	saureus	45	arcC(10)	aroE(14)	glpF(8)	gmk(6)	pta(10)	tpi(3)	yqiL(2)
GCA_000532115.1_cds.fna	saureus	5	arcC(1)	aroE(4)	glpF(1)	gmk(4)	pta(12)	tpi(1)	yqiL(10)
GCA_000532135.1_cds.fna	saureus	5	arcC(1)	aroE(4)	glpF(1)	gmk(4)	pta(12)	tpi(1)	yqiL(10)
GCA_000532155.1_cds.fna	saureus	105	arcC(1)	aroE(4)	glpF(1)	gmk(4)	pta(12)	tpi(1)	yqiL(28)
GCA_000532175.1_cds.fna	saureus	5	arcC(1)	aroE(4)	glpF(1)	gmk(4)	pta(12)	tpi(1)	yqiL(10)
GCA_000532195.1_cds.fna	saureus	5	arcC(1)	aroE(4)	glpF(1)	gmk(4)	pta(12)	tpi(1)	yqiL(10)
GCA_000532215.1_cds.fna	saureus	5	arcC(1)	aroE(4)	glpF(1)	gmk(4)	pta(12)	tpi(1)	yqiL(10)
GCA_000532235.1_cds.fna	saureus	105	arcC(1)	aroE(4)	glpF(1)	gmk(4)	pta(12)	tpi(1)	yqiL(28)
GCA_000532255.1_cds.fna	saureus	105	arcC(1)	aroE(4)	glpF(1)	gmk(4)	pta(12)	tpi(1)	yqiL(28)
GCA_000532275.1_cds.fna	saureus	5	arcC(1)	aroE(4)	glpF(1)	gmk(4)	pta(12)	tpi(1)	yqiL(10)
GCA_000532295.1_cds.fna	saureus	105	arcC(1)	aroE(4)	glpF(1)	gmk(4)	pta(12)	tpi(1)	yqiL(28)
GCA_000532315.1_cds.fna	saureus	5	arcC(1)	aroE(4)	glpF(1)	gmk(4)	pta(12)	tpi(1)	yqiL(10)
GCA_000532335.1_cds.fna	saureus	5	arcC(1)	aroE(4)	glpF(1)	gmk(4)	pta(12)	tpi(1)	yqiL(10)
GCA_000532355.1_cds.fna	saureus	5	arcC(1)	aroE(4)	glpF(1)	gmk(4)	pta(12)	tpi(1)	yqiL(10)
GCA_000532375.1_cds.fna	saureus	5	arcC(1)	aroE(4)	glpF(1)	gmk(4)	pta(12)	tpi(1)	yqiL(10)
GCA_000532395.1_cds.fna	saureus	5	arcC(1)	aroE(4)	glpF(1)	gmk(4)	pta(12)	tpi(1)	yqiL(10)
GCA_000532415.1_cds.fna	saureus	5	arcC(1)	aroE(4)	glpF(1)	gmk(4)	pta(12)	tpi(1)	yqiL(10)
GCA_000532435.1_cds.fna	saureus	609	arcC(3)	aroE(3)	glpF(1)	gmk(58)	pta(4)	tpi(4)	yqiL(3)
GCA_000532455.1_cds.fna	saureus	5	arcC(1)	aroE(4)	glpF(1)	gmk(4)	pta(12)	tpi(1)	yqiL(10)
GCA_000532475.1_cds.fna	saureus	5	arcC(1)	aroE(4)	glpF(1)	gmk(4)	pta(12)	tpi(1)	yqiL(10)
GCA_000532495.1_cds.fna	saureus	231	arcC(1)	aroE(34)	glpF(1)	gmk(4)	pta(12)	tpi(1)	yqiL(28)
GCA_000532515.1_cds.fna	saureus	1618	arcC(1)	aroE(490)	glpF(1)	gmk(4)	pta(12)	tpi(1)	yqiL(10)
GCA_000532535.1_cds.fna	saureus	5	arcC(1)	aroE(4)	glpF(1)	gmk(4)	pta(12)	tpi(1)	yqiL(10)
GCA_000532555.1_cds.fna	saureus	609	arcC(3)	aroE(3)	glpF(1)	gmk(58)	pta(4)	tpi(4)	yqiL(3)
GCA_000532575.1_cds.fna	saureus	5	arcC(1)	aroE(4)	glpF(1)	gmk(4)	pta(12)	tpi(1)	yqiL(10)
GCA_000532595.1_cds.fna	saureus	105	arcC(1)	aroE(4)	glpF(1)	gmk(4)	pta(12)	tpi(1)	yqiL(28)
GCA_000532615.1_cds.fna	saureus	5	arcC(1)	aroE(4)	glpF(1)	gmk(4)	pta(12)	tpi(1)	yqiL(10)
GCA_000532635.1_cds.fna	saureus	5	arcC(1)	aroE(4)	glpF(1)	gmk(4)	pta(12)	tpi(1)	yqiL(10)
GCA_000532655.1_cds.fna	saureus	5	arcC(1)	aroE(4)	glpF(1)	gmk(4)	pta(12)	tpi(1)	yqiL(10)
GCA_000532675.1_cds.fna	saureus	105	arcC(1)	aroE(4)	glpF(1)	gmk(4)	pta(12)	tpi(1)	yqiL(28)
GCA_000532695.1_cds.fna	saureus	5	arcC(1)	aroE(4)	glpF(1)	gmk(4)	pta(12)	tpi(1)	yqiL(10)
GCA_000532715.1_cds.fna	saureus	5	arcC(1)	aroE(4)	glpF(1)	gmk(4)	pta(12)	tpi(1)	yqiL(10)
GCA_000532735.1_cds.fna	saureus	5	arcC(1)	aroE(4)	glpF(1)	gmk(4)	pta(12)	tpi(1)	yqiL(10)
GCA_000532755.1_cds.fna	saureus	5	arcC(1)	aroE(4)	glpF(1)	gmk(4)	pta(12)	tpi(1)	yqiL(10)
GCA_000532775.1_cds.fna	saureus	5	arcC(1)	aroE(4)	glpF(1)	gmk(4)	pta(12)	tpi(1)	yqiL(10)
GCA_000532795.1_cds.fna	saureus	5	arcC(1)	aroE(4)	glpF(1)	gmk(4)	pta(12)	tpi(1)	yqiL(10)
GCA_000532815.1_cds.fna	saureus	5	arcC(1)	aroE(4)	glpF(1)	gmk(4)	pta(12)	tpi(1)	yqiL(10)
GCA_000532835.1_cds.fna	saureus	507	arcC(3)	aroE(3)	glpF(74)	gmk(58)	pta(4)	tpi(4)	yqiL(3)
GCA_000532855.1_cds.fna	saureus	105	arcC(1)	aroE(4)	glpF(1)	gmk(4)	pta(12)	tpi(1)	yqiL(28)
GCA_000532875.1_cds.fna	saureus	5	arcC(1)	aroE(4)	glpF(1)	gmk(4)	pta(12)	tpi(1)	yqiL(10)
GCA_000532895.1_cds.fna	saureus	105	arcC(1)	aroE(4)	glpF(1)	gmk(4)	pta(12)	tpi(1)	yqiL(28)
GCA_000532915.1_cds.fna	saureus	5	arcC(1)	aroE(4)	glpF(1)	gmk(4)	pta(12)	tpi(1)	yqiL(10)
GCA_000532935.1_cds.fna	saureus	-	arcC(1)	aroE(4)	glpF(1)	gmk(4)	pta(12)	tpi(1	1)
GCA_000532955.1_cds.fna	saureus	507	arcC(3)	aroE(3)	glpF(74)	gmk(58)	pta(4)	tpi(4)	yqiL(3)
GCA_000532975.1_cds.fna	saureus	105	arcC(1)	aroE(4)	glpF(1)	gmk(4)	pta(12)	tpi(1)	yqiL(28)
GCA_000532995.1_cds.fna	saureus	5	arcC(1)	aroE(4)	glpF(1)	gmk(4)	pta(12)	tpi(1)	yqiL(10)
GCA_000533015.1_cds.fna	saureus	5	arcC(1)	aroE(4)	glpF(1)	gmk(4)	pta(12)	tpi(1)	yqiL(10)
GCA_000533035.1_cds.fna	saureus	507	arcC(3)	aroE(3)	glpF(74)	gmk(58)	pta(4)	tpi(4)	yqiL(3)
GCA_000533055.1_cds.fna	saureus	5	arcC(1)	aroE(4)	glpF(1)	gmk(4)	pta(12)	tpi(1)	yqiL(10)
GCA_000533075.1_cds.fna	saureus	105	arcC(1)	aroE(4)	glpF(1)	gmk(4)	pta(12)	tpi(1)	yqiL(28)
GCA_000533095.1_cds.fna	saureus	5	arcC(1)	aroE(4)	glpF(1)	gmk(4)	pta(12)	tpi(1)	yqiL(10)
GCA_000533115.1_cds.fna	saureus	105	arcC(1)	aroE(4)	glpF(1)	gmk(4)	pta(12)	tpi(1)	yqiL(28)
GCA_000533135.1_cds.fna	saureus	5	arcC(1)	aroE(4)	glpF(1)	gmk(4)	pta(12)	tpi(1)	yqiL(10)
GCA_000533155.1_cds.fna	saureus	5	arcC(1)	aroE(4)	glpF(1)	gmk(4)	pta(12)	tpi(1)	yqiL(10)
GCA_000533175.1_cds.fna	saureus	5	arcC(1)	aroE(4)	glpF(1)	gmk(4)	pta(12)	tpi(1)	yqiL(10)
GCA_000533195.1_cds.fna	saureus	105	arcC(1)	aroE(4)	glpF(1)	gmk(4)	pta(12)	tpi(1)	yqiL(28)
GCA_000533215.1_cds.fna	saureus	105	arcC(1)	aroE(4)	glpF(1)	gmk(4)	pta(12)	tpi(1)	yqiL(28)
GCA_000533235.1_cds.fna	saureus	105	arcC(1)	aroE(4)	glpF(1)	gmk(4)	pta(12)	tpi(1)	yqiL(28)
GCA_000533255.1_cds.fna	saureus	105	arcC(1)	aroE(4)	glpF(1)	gmk(4)	pta(12)	tpi(1)	yqiL(28)
GCA_000533275.1_cds.fna	saureus	5	arcC(1)	aroE(4)	glpF(1)	gmk(4)	pta(12)	tpi(1)	yqiL(10)
GCA_000533295.1_cds.fna	saureus	5	arcC(1)	aroE(4)	glpF(1)	gmk(4)	pta(12)	tpi(1)	yqiL(10)
GCA_000533315.1_cds.fna	saureus	105	arcC(1)	aroE(4)	glpF(1)	gmk(4)	pta(12)	tpi(1)	yqiL(28)
GCA_000533335.1_cds.fna	saureus	5	arcC(1)	aroE(4)	glpF(1)	gmk(4)	pta(12)	tpi(1)	yqiL(10)
GCA_000533355.1_cds.fna	saureus	105	arcC(1)	aroE(4)	glpF(1)	gmk(4)	pta(12)	tpi(1)	yqiL(28)
GCA_000533375.1_cds.fna	saureus	5	arcC(1)	aroE(4)	glpF(1)	gmk(4)	pta(12)	tpi(1)	yqiL(10)
GCA_000533395.1_cds.fna	saureus	5	arcC(1)	aroE(4)	glpF(1)	gmk(4)	pta(12)	tpi(1)	yqiL(10)
GCA_000533415.1_cds.fna	saureus	105	arcC(1)	aroE(4)	glpF(1)	gmk(4)	pta(12)	tpi(1)	yqiL(28)
GCA_000533435.1_cds.fna	saureus	5	arcC(1)	aroE(4)	glpF(1)	gmk(4)	pta(12)	tpi(1)	yqiL(10)
GCA_000533455.1_cds.fna	saureus	5	arcC(1)	aroE(4)	glpF(1)	gmk(4)	pta(12)	tpi(1)	yqiL(10)
GCA_000533475.1_cds.fna	saureus	5	arcC(1)	aroE(4)	glpF(1)	gmk(4)	pta(12)	tpi(1)	yqiL(10)
GCA_000533495.1_cds.fna	saureus	105	arcC(1)	aroE(4)	glpF(1)	gmk(4)	pta(12)	tpi(1)	yqiL(28)
GCA_000533515.1_cds.fna	saureus	5	arcC(1)	aroE(4)	glpF(1)	gmk(4)	pta(12)	tpi(1)	yqiL(10)
GCA_000533535.1_cds.fna	saureus	5	arcC(1)	aroE(4)	glpF(1)	gmk(4)	pta(12)	tpi(1)	yqiL(10)
GCA_000533555.1_cds.fna	saureus	5	arcC(1)	aroE(4)	glpF(1)	gmk(4)	pta(12)	tpi(1)	yqiL(10)
GCA_000533575.1_cds.fna	saureus	105	arcC(1)	aroE(4)	glpF(1)	gmk(4)	pta(12)	tpi(1)	yqiL(28)
GCA_000533595.1_cds.fna	saureus	105	arcC(1)	aroE(4)	glpF(1)	gmk(4)	pta(12)	tpi(1)	yqiL(28)
GCA_000533615.1_cds.fna	saureus	5	arcC(1)	aroE(4)	glpF(1)	gmk(4)	pta(12)	tpi(1)	yqiL(10)
GCA_000533635.1_cds.fna	saureus	5	arcC(1)	aroE(4)	glpF(1)	gmk(4)	pta(12)	tpi(1)	yqiL(10)
GCA_000533655.1_cds.fna	saureus	5	arcC(1)	aroE(4)	glpF(1)	gmk(4)	pta(12)	tpi(1)	yqiL(10)
GCA_000533675.1_cds.fna	saureus	5	arcC(1)	aroE(4)	glpF(1)	gmk(4)	pta(12)	tpi(1)	yqiL(10)
GCA_000533695.1_cds.fna	saureus	5	arcC(1)	aroE(4)	glpF(1)	gmk(4)	pta(12)	tpi(1)	yqiL(10)
GCA_000533715.1_cds.fna	saureus	105	arcC(1)	aroE(4)	glpF(1)	gmk(4)	pta(12)	tpi(1)	yqiL(28)
GCA_000533735.1_cds.fna	saureus	105	arcC(1)	aroE(4)	glpF(1)	gmk(4)	pta(12)	tpi(1)	yqiL(28)
GCA_000533755.1_cds.fna	saureus	5	arcC(1)	aroE(4)	glpF(1)	gmk(4)	pta(12)	tpi(1)	yqiL(10)
GCA_000533775.1_cds.fna	saureus	5	arcC(1)	aroE(4)	glpF(1)	gmk(4)	pta(12)	tpi(1)	yqiL(10)
GCA_000533795.1_cds.fna	saureus	3403	arcC(1)	aroE(4)	glpF(1)	gmk(4)	pta(12)	tpi(1)	yqiL(433)
GCA_000533815.1_cds.fna	saureus	5	arcC(1)	aroE(4)	glpF(1)	gmk(4)	pta(12)	tpi(1)	yqiL(10)
GCA_000533835.1_cds.fna	saureus	5	arcC(1)	aroE(4)	glpF(1)	gmk(4)	pta(12)	tpi(1)	yqiL(10)
GCA_000533855.1_cds.fna	saureus	5	arcC(1)	aroE(4)	glpF(1)	gmk(4)	pta(12)	tpi(1)	yqiL(10)
GCA_000533875.1_cds.fna	saureus	105	arcC(1)	aroE(4)	glpF(1)	gmk(4)	pta(12)	tpi(1)	yqiL(28)
GCA_000533895.1_cds.fna	saureus	5	arcC(1)	aroE(4)	glpF(1)	gmk(4)	pta(12)	tpi(1)	yqiL(10)
GCA_000533915.1_cds.fna	saureus	5	arcC(1)	aroE(4)	glpF(1)	gmk(4)	pta(12)	tpi(1)	yqiL(10)
GCA_000533935.1_cds.fna	saureus	5	arcC(1)	aroE(4)	glpF(1)	gmk(4)	pta(12)	tpi(1)	yqiL(10)
GCA_000533955.1_cds.fna	saureus	5	arcC(1)	aroE(4)	glpF(1)	gmk(4)	pta(12)	tpi(1)	yqiL(10)
GCA_000533975.1_cds.fna	saureus	105	arcC(1)	aroE(4)	glpF(1)	gmk(4)	pta(12)	tpi(1)	yqiL(28)
GCA_000533995.1_cds.fna	saureus	5	arcC(1)	aroE(4)	glpF(1)	gmk(4)	pta(12)	tpi(1)	yqiL(10)
GCA_000534015.1_cds.fna	saureus	5	arcC(1)	aroE(4)	glpF(1)	gmk(4)	pta(12)	tpi(1)	yqiL(10)
GCA_000534835.1_cds.fna	saureus	45	arcC(10)	aroE(14)	glpF(8)	gmk(6)	pta(10)	tpi(3)	yqiL(2)
GCA_000534855.1_cds.fna	saureus	45	arcC(10)	aroE(14)	glpF(8)	gmk(6)	pta(10)	tpi(3)	yqiL(2)
GCA_000534955.1_cds.fna	saureus	105	arcC(1)	aroE(4)	glpF(1)	gmk(4)	pta(12)	tpi(1)	yqiL(28)
GCA_000534975.1_cds.fna	saureus	5	arcC(1)	aroE(4)	glpF(1)	gmk(4)	pta(12)	tpi(1)	yqiL(10)
GCA_000534995.1_cds.fna	saureus	5	arcC(1)	aroE(4)	glpF(1)	gmk(4)	pta(12)	tpi(1)	yqiL(10)
GCA_000535015.1_cds.fna	saureus	5	arcC(1)	aroE(4)	glpF(1)	gmk(4)	pta(12)	tpi(1)	yqiL(10)
GCA_000535035.1_cds.fna	saureus	105	arcC(1)	aroE(4)	glpF(1)	gmk(4)	pta(12)	tpi(1)	yqiL(28)
GCA_000535055.1_cds.fna	saureus	5	arcC(1)	aroE(4)	glpF(1)	gmk(4)	pta(12)	tpi(1)	yqiL(10)
GCA_000535075.1_cds.fna	saureus	5	arcC(1)	aroE(4)	glpF(1)	gmk(4)	pta(12)	tpi(1)	yqiL(10)
GCA_000535095.1_cds.fna	saureus	5	arcC(1)	aroE(4)	glpF(1)	gmk(4)	pta(12)	tpi(1)	yqiL(10)
GCA_000535115.1_cds.fna	saureus	5	arcC(1)	aroE(4)	glpF(1)	gmk(4)	pta(12)	tpi(1)	yqiL(10)
GCA_000535135.1_cds.fna	saureus	5	arcC(1)	aroE(4)	glpF(1)	gmk(4)	pta(12)	tpi(1)	yqiL(10)
GCA_000535155.1_cds.fna	saureus	105	arcC(1)	aroE(4)	glpF(1)	gmk(4)	pta(12)	tpi(1)	yqiL(28)
GCA_000535175.1_cds.fna	saureus	5	arcC(1)	aroE(4)	glpF(1)	gmk(4)	pta(12)	tpi(1)	yqiL(10)
GCA_000535195.1_cds.fna	saureus	5	arcC(1)	aroE(4)	glpF(1)	gmk(4)	pta(12)	tpi(1)	yqiL(10)
GCA_000535215.1_cds.fna	saureus	105	arcC(1)	aroE(4)	glpF(1)	gmk(4)	pta(12)	tpi(1)	yqiL(28)
GCA_000535235.1_cds.fna	saureus	5	arcC(1)	aroE(4)	glpF(1)	gmk(4)	pta(12)	tpi(1)	yqiL(10)
GCA_000535255.1_cds.fna	saureus	5	arcC(1)	aroE(4)	glpF(1)	gmk(4)	pta(12)	tpi(1)	yqiL(10)
GCA_000535275.1_cds.fna	saureus	105	arcC(1)	aroE(4)	glpF(1)	gmk(4)	pta(12)	tpi(1)	yqiL(28)
GCA_000535295.1_cds.fna	saureus	5	arcC(1)	aroE(4)	glpF(1)	gmk(4)	pta(12)	tpi(1)	yqiL(10)
GCA_000535315.1_cds.fna	saureus	5	arcC(1)	aroE(4)	glpF(1)	gmk(4)	pta(12)	tpi(1)	yqiL(10)
GCA_000535335.1_cds.fna	saureus	105	arcC(1)	aroE(4)	glpF(1)	gmk(4)	pta(12)	tpi(1)	yqiL(28)
GCA_000535355.1_cds.fna	saureus	5	arcC(1)	aroE(4)	glpF(1)	gmk(4)	pta(12)	tpi(1)	yqiL(10)
GCA_000535375.1_cds.fna	saureus	225	arcC(1)	aroE(4)	glpF(1)	gmk(4)	pta(12)	tpi(25)	yqiL(10)
GCA_000535395.1_cds.fna	saureus	5	arcC(1)	aroE(4)	glpF(1)	gmk(4)	pta(12)	tpi(1)	yqiL(10)
GCA_000535415.1_cds.fna	saureus	5	arcC(1)	aroE(4)	glpF(1)	gmk(4)	pta(12)	tpi(1)	yqiL(10)
GCA_000535435.1_cds.fna	saureus	5	arcC(1)	aroE(4)	glpF(1)	gmk(4)	pta(12)	tpi(1)	yqiL(10)
GCA_000535455.1_cds.fna	saureus	5	arcC(1)	aroE(4)	glpF(1)	gmk(4)	pta(12)	tpi(1)	yqiL(10)
GCA_000535475.1_cds.fna	saureus	5	arcC(1)	aroE(4)	glpF(1)	gmk(4)	pta(12)	tpi(1)	yqiL(10)
GCA_000535495.1_cds.fna	saureus	5	arcC(1)	aroE(4)	glpF(1)	gmk(4)	pta(12)	tpi(1)	yqiL(10)
GCA_000535515.1_cds.fna	saureus	105	arcC(1)	aroE(4)	glpF(1)	gmk(4)	pta(12)	tpi(1)	yqiL(28)
GCA_000535535.1_cds.fna	saureus	5	arcC(1)	aroE(4)	glpF(1)	gmk(4)	pta(12)	tpi(1)	yqiL(10)
GCA_000535555.1_cds.fna	saureus	105	arcC(1)	aroE(4)	glpF(1)	gmk(4)	pta(12)	tpi(1)	yqiL(28)
GCA_000535575.1_cds.fna	saureus	105	arcC(1)	aroE(4)	glpF(1)	gmk(4)	pta(12)	tpi(1)	yqiL(28)
GCA_000535595.1_cds.fna	saureus	105	arcC(1)	aroE(4)	glpF(1)	gmk(4)	pta(12)	tpi(1)	yqiL(28)
GCA_000535615.1_cds.fna	saureus	5	arcC(1)	aroE(4)	glpF(1)	gmk(4)	pta(12)	tpi(1)	yqiL(10)
GCA_000535635.1_cds.fna	saureus	5	arcC(1)	aroE(4)	glpF(1)	gmk(4)	pta(12)	tpi(1)	yqiL(10)
GCA_000535655.1_cds.fna	saureus	5	arcC(1)	aroE(4)	glpF(1)	gmk(4)	pta(12)	tpi(1)	yqiL(10)
GCA_000535675.1_cds.fna	saureus	5	arcC(1)	aroE(4)	glpF(1)	gmk(4)	pta(12)	tpi(1)	yqiL(10)
GCA_000535695.1_cds.fna	saureus	496	arcC(63)	aroE(4)	glpF(1)	gmk(4)	pta(12)	tpi(1)	yqiL(28)
GCA_000535715.1_cds.fna	saureus	5	arcC(1)	aroE(4)	glpF(1)	gmk(4)	pta(12)	tpi(1)	yqiL(10)
GCA_000535735.1_cds.fna	saureus	105	arcC(1)	aroE(4)	glpF(1)	gmk(4)	pta(12)	tpi(1)	yqiL(28)
GCA_000535755.1_cds.fna	saureus	5	arcC(1)	aroE(4)	glpF(1)	gmk(4)	pta(12)	tpi(1)	yqiL(10)
GCA_000535775.1_cds.fna	saureus	105	arcC(1)	aroE(4)	glpF(1)	gmk(4)	pta(12)	tpi(1)	yqiL(28)
GCA_000535795.1_cds.fna	saureus	105	arcC(1)	aroE(4)	glpF(1)	gmk(4)	pta(12)	tpi(1)	yqiL(28)
GCA_000535815.1_cds.fna	saureus	5	arcC(1)	aroE(4)	glpF(1)	gmk(4)	pta(12)	tpi(1)	yqiL(10)
GCA_000535835.1_cds.fna	saureus	5	arcC(1)	aroE(4)	glpF(1)	gmk(4)	pta(12)	tpi(1)	yqiL(10)
GCA_000535855.1_cds.fna	saureus	5	arcC(1)	aroE(4)	glpF(1)	gmk(4)	pta(12)	tpi(1)	yqiL(10)
GCA_000535875.1_cds.fna	saureus	5	arcC(1)	aroE(4)	glpF(1)	gmk(4)	pta(12)	tpi(1)	yqiL(10)
GCA_000535895.1_cds.fna	saureus	5	arcC(1)	aroE(4)	glpF(1)	gmk(4)	pta(12)	tpi(1)	yqiL(10)
GCA_000535915.1_cds.fna	saureus	5	arcC(1)	aroE(4)	glpF(1)	gmk(4)	pta(12)	tpi(1)	yqiL(10)
GCA_000535935.1_cds.fna	saureus	5	arcC(1)	aroE(4)	glpF(1)	gmk(4)	pta(12)	tpi(1)	yqiL(10)
GCA_000535955.1_cds.fna	saureus	5	arcC(1)	aroE(4)	glpF(1)	gmk(4)	pta(12)	tpi(1)	yqiL(10)
GCA_000535975.1_cds.fna	saureus	5	arcC(1)	aroE(4)	glpF(1)	gmk(4)	pta(12)	tpi(1)	yqiL(10)
GCA_000535995.1_cds.fna	saureus	5	arcC(1)	aroE(4)	glpF(1)	gmk(4)	pta(12)	tpi(1)	yqiL(10)
GCA_000536015.1_cds.fna	saureus	5	arcC(1)	aroE(4)	glpF(1)	gmk(4)	pta(12)	tpi(1)	yqiL(10)
GCA_000536035.1_cds.fna	saureus	5	arcC(1)	aroE(4)	glpF(1)	gmk(4)	pta(12)	tpi(1)	yqiL(10)
GCA_000536055.1_cds.fna	saureus	231	arcC(1)	aroE(34)	glpF(1)	gmk(4)	pta(12)	tpi(1)	yqiL(28)
GCA_000536075.1_cds.fna	saureus	231	arcC(1)	aroE(34)	glpF(1)	gmk(4)	pta(12)	tpi(1)	yqiL(28)
GCA_000536095.1_cds.fna	saureus	105	arcC(1)	aroE(4)	glpF(1)	gmk(4)	pta(12)	tpi(1)	yqiL(28)
GCA_000536115.1_cds.fna	saureus	5	arcC(1)	aroE(4)	glpF(1)	gmk(4)	pta(12)	tpi(1)	yqiL(10)
GCA_000536135.1_cds.fna	saureus	105	arcC(1)	aroE(4)	glpF(1)	gmk(4)	pta(12)	tpi(1)	yqiL(28)
GCA_000536155.1_cds.fna	saureus	105	arcC(1)	aroE(4)	glpF(1)	gmk(4)	pta(12)	tpi(1)	yqiL(28)
GCA_000536175.1_cds.fna	saureus	5	arcC(1)	aroE(4)	glpF(1)	gmk(4)	pta(12)	tpi(1)	yqiL(10)
GCA_000536195.1_cds.fna	saureus	5	arcC(1)	aroE(4)	glpF(1)	gmk(4)	pta(12)	tpi(1)	yqiL(10)
GCA_000536215.1_cds.fna	saureus	5	arcC(1)	aroE(4)	glpF(1)	gmk(4)	pta(12)	tpi(1)	yqiL(10)
GCA_000536235.1_cds.fna	saureus	105	arcC(1)	aroE(4)	glpF(1)	gmk(4)	pta(12)	tpi(1)	yqiL(28)
GCA_000536255.1_cds.fna	saureus	5	arcC(1)	aroE(4)	glpF(1)	gmk(4)	pta(12)	tpi(1)	yqiL(10)
GCA_000536275.1_cds.fna	saureus	5	arcC(1)	aroE(4)	glpF(1)	gmk(4)	pta(12)	tpi(1)	yqiL(10)
GCA_000536295.1_cds.fna	saureus	5	arcC(1)	aroE(4)	glpF(1)	gmk(4)	pta(12)	tpi(1)	yqiL(10)
GCA_000536315.1_cds.fna	saureus	5	arcC(1)	aroE(4)	glpF(1)	gmk(4)	pta(12)	tpi(1)	yqiL(10)
GCA_000536335.1_cds.fna	saureus	5	arcC(1)	aroE(4)	glpF(1)	gmk(4)	pta(12)	tpi(1)	yqiL(10)
GCA_000536355.1_cds.fna	saureus	105	arcC(1)	aroE(4)	glpF(1)	gmk(4)	pta(12)	tpi(1)	yqiL(28)
GCA_000536375.1_cds.fna	saureus	5	arcC(1)	aroE(4)	glpF(1)	gmk(4)	pta(12)	tpi(1)	yqiL(10)
GCA_000536395.1_cds.fna	saureus	105	arcC(1)	aroE(4)	glpF(1)	gmk(4)	pta(12)	tpi(1)	yqiL(28)
GCA_000536415.1_cds.fna	saureus	5	arcC(1)	aroE(4)	glpF(1)	gmk(4)	pta(12)	tpi(1)	yqiL(10)
GCA_000536435.1_cds.fna	saureus	5	arcC(1)	aroE(4)	glpF(1)	gmk(4)	pta(12)	tpi(1)	yqiL(10)
GCA_000536455.1_cds.fna	saureus	5	arcC(1)	aroE(4)	glpF(1)	gmk(4)	pta(12)	tpi(1)	yqiL(10)
GCA_000536475.1_cds.fna	saureus	8	arcC(3)	aroE(3)	glpF(1)	gmk(1)	pta(4)	tpi(4)	yqiL(3)
GCA_000536495.1_cds.fna	saureus	5	arcC(1)	aroE(4)	glpF(1)	gmk(4)	pta(12)	tpi(1)	yqiL(10)
GCA_000536515.1_cds.fna	saureus	8	arcC(3)	aroE(3)	glpF(1)	gmk(1)	pta(4)	tpi(4)	yqiL(3)
GCA_000536535.1_cds.fna	saureus	8	arcC(3)	aroE(3)	glpF(1)	gmk(1)	pta(4)	tpi(4)	yqiL(3)
GCA_000536555.1_cds.fna	saureus	8	arcC(3)	aroE(3)	glpF(1)	gmk(1)	pta(4)	tpi(4)	yqiL(3)
GCA_000536575.1_cds.fna	saureus	8	arcC(3)	aroE(3)	glpF(1)	gmk(1)	pta(4)	tpi(4)	yqiL(3)
GCA_000536595.1_cds.fna	saureus	8	arcC(3)	aroE(3)	glpF(1)	gmk(1)	pta(4)	tpi(4)	yqiL(3)
GCA_000536615.1_cds.fna	saureus	8	arcC(3)	aroE(3)	glpF(1)	gmk(1)	pta(4)	tpi(4)	yqiL(3)
GCA_000536635.1_cds.fna	saureus	8	arcC(3)	aroE(3)	glpF(1)	gmk(1)	pta(4)	tpi(4)	yqiL(3)
GCA_000536655.1_cds.fna	saureus	8	arcC(3)	aroE(3)	glpF(1)	gmk(1)	pta(4)	tpi(4)	yqiL(3)
GCA_000536675.1_cds.fna	saureus	105	arcC(1)	aroE(4)	glpF(1)	gmk(4)	pta(12)	tpi(1)	yqiL(28)
GCA_000536695.1_cds.fna	saureus	5	arcC(1)	aroE(4)	glpF(1)	gmk(4)	pta(12)	tpi(1)	yqiL(10)
GCA_000536715.1_cds.fna	saureus	5	arcC(1)	aroE(4)	glpF(1)	gmk(4)	pta(12)	tpi(1)	yqiL(10)
GCA_000536735.1_cds.fna	saureus	5	arcC(1)	aroE(4)	glpF(1)	gmk(4)	pta(12)	tpi(1)	yqiL(10)
GCA_000536755.1_cds.fna	saureus	8	arcC(3)	aroE(3)	glpF(1)	gmk(1)	pta(4)	tpi(4)	yqiL(3)
GCA_000536775.1_cds.fna	saureus	8	arcC(3)	aroE(3)	glpF(1)	gmk(1)	pta(4)	tpi(4)	yqiL(3)
GCA_000536795.1_cds.fna	saureus	8	arcC(3)	aroE(3)	glpF(1)	gmk(1)	pta(4)	tpi(4)	yqiL(3)
GCA_000536815.1_cds.fna	saureus	8	arcC(3)	aroE(3)	glpF(1)	gmk(1)	pta(4)	tpi(4)	yqiL(3)
GCA_000536835.1_cds.fna	saureus	5	arcC(1)	aroE(4)	glpF(1)	gmk(4)	pta(12)	tpi(1)	yqiL(10)
GCA_000536855.1_cds.fna	saureus	8	arcC(3)	aroE(3)	glpF(1)	gmk(1)	pta(4)	tpi(4)	yqiL(3)
GCA_000536875.1_cds.fna	saureus	8	arcC(3)	aroE(3)	glpF(1)	gmk(1)	pta(4)	tpi(4)	yqiL(3)
GCA_000536895.1_cds.fna	saureus	8	arcC(3)	aroE(3)	glpF(1)	gmk(1)	pta(4)	tpi(4)	yqiL(3)
GCA_000536915.1_cds.fna	saureus	8	arcC(3)	aroE(3)	glpF(1)	gmk(1)	pta(4)	tpi(4)	yqiL(3)
GCA_000536935.1_cds.fna	saureus	8	arcC(3)	aroE(3)	glpF(1)	gmk(1)	pta(4)	tpi(4)	yqiL(3)
GCA_000536955.1_cds.fna	saureus	3346	arcC(3)	aroE(3)	glpF(444)	gmk(1)	pta(4)	tpi(4)	yqiL(3)
GCA_000536975.1_cds.fna	saureus	8	arcC(3)	aroE(3)	glpF(1)	gmk(1)	pta(4)	tpi(4)	yqiL(3)
GCA_000536995.1_cds.fna	saureus	8	arcC(3)	aroE(3)	glpF(1)	gmk(1)	pta(4)	tpi(4)	yqiL(3)
GCA_000537015.1_cds.fna	saureus	8	arcC(3)	aroE(3)	glpF(1)	gmk(1)	pta(4)	tpi(4)	yqiL(3)
GCA_000537035.1_cds.fna	saureus	5	arcC(1)	aroE(4)	glpF(1)	gmk(4)	pta(12)	tpi(1)	yqiL(10)
GCA_000537055.1_cds.fna	saureus	8	arcC(3)	aroE(3)	glpF(1)	gmk(1)	pta(4)	tpi(4)	yqiL(3)
GCA_000537075.1_cds.fna	saureus	8	arcC(3)	aroE(3)	glpF(1)	gmk(1)	pta(4)	tpi(4)	yqiL(3)
GCA_000537095.1_cds.fna	saureus	8	arcC(3)	aroE(3)	glpF(1)	gmk(1)	pta(4)	tpi(4)	yqiL(3)
GCA_000537115.1_cds.fna	saureus	105	arcC(1)	aroE(4)	glpF(1)	gmk(4)	pta(12)	tpi(1)	yqiL(28)
GCA_000537135.1_cds.fna	saureus	8	arcC(3)	aroE(3)	glpF(1)	gmk(1)	pta(4)	tpi(4)	yqiL(3)
GCA_000537155.1_cds.fna	saureus	5	arcC(1)	aroE(4)	glpF(1)	gmk(4)	pta(12)	tpi(1)	yqiL(10)
GCA_000537175.1_cds.fna	saureus	8	arcC(3)	aroE(3)	glpF(1)	gmk(1)	pta(4)	tpi(4)	yqiL(3)
GCA_000537195.1_cds.fna	saureus	5	arcC(1)	aroE(4)	glpF(1)	gmk(4)	pta(12)	tpi(1)	yqiL(10)
GCA_000537215.1_cds.fna	saureus	5	arcC(1)	aroE(4)	glpF(1)	gmk(4)	pta(12)	tpi(1)	yqiL(10)
GCA_000537235.1_cds.fna	saureus	8	arcC(3)	aroE(3)	glpF(1)	gmk(1)	pta(4)	tpi(4)	yqiL(3)
GCA_000537255.1_cds.fna	saureus	5	arcC(1)	aroE(4)	glpF(1)	gmk(4)	pta(12)	tpi(1)	yqiL(10)
GCA_000537275.1_cds.fna	saureus	8	arcC(3)	aroE(3)	glpF(1)	gmk(1)	pta(4)	tpi(4)	yqiL(3)
GCA_000537295.1_cds.fna	saureus	8	arcC(3)	aroE(3)	glpF(1)	gmk(1)	pta(4)	tpi(4)	yqiL(3)
GCA_000537315.1_cds.fna	saureus	5	arcC(1)	aroE(4)	glpF(1)	gmk(4)	pta(12)	tpi(1)	yqiL(10)
GCA_000537335.1_cds.fna	saureus	5	arcC(1)	aroE(4)	glpF(1)	gmk(4)	pta(12)	tpi(1)	yqiL(10)
GCA_000537355.1_cds.fna	saureus	3474	arcC(1)	aroE(505)	glpF(1)	gmk(4)	pta(12)	tpi(1)	yqiL(10)
GCA_000537375.1_cds.fna	saureus	8	arcC(3)	aroE(3)	glpF(1)	gmk(1)	pta(4)	tpi(4)	yqiL(3)
GCA_000537395.1_cds.fna	saureus	5	arcC(1)	aroE(4)	glpF(1)	gmk(4)	pta(12)	tpi(1)	yqiL(10)
GCA_000537415.1_cds.fna	saureus	5	arcC(1)	aroE(4)	glpF(1)	gmk(4)	pta(12)	tpi(1)	yqiL(10)
GCA_000537435.1_cds.fna	saureus	5	arcC(1)	aroE(4)	glpF(1)	gmk(4)	pta(12)	tpi(1)	yqiL(10)
GCA_000537455.1_cds.fna	saureus	5	arcC(1)	aroE(4)	glpF(1)	gmk(4)	pta(12)	tpi(1)	yqiL(10)
GCA_000537475.1_cds.fna	saureus	5	arcC(1)	aroE(4)	glpF(1)	gmk(4)	pta(12)	tpi(1)	yqiL(10)
GCA_000537495.1_cds.fna	saureus	8	arcC(3)	aroE(3)	glpF(1)	gmk(1)	pta(4)	tpi(4)	yqiL(3)
GCA_000537515.1_cds.fna	saureus	8	arcC(3)	aroE(3)	glpF(1)	gmk(1)	pta(4)	tpi(4)	yqiL(3)
GCA_000537535.1_cds.fna	saureus	8	arcC(3)	aroE(3)	glpF(1)	gmk(1)	pta(4)	tpi(4)	yqiL(3)
GCA_000537555.1_cds.fna	saureus	5	arcC(1)	aroE(4)	glpF(1)	gmk(4)	pta(12)	tpi(1)	yqiL(10)
GCA_000537575.1_cds.fna	saureus	8	arcC(3)	aroE(3)	glpF(1)	gmk(1)	pta(4)	tpi(4)	yqiL(3)
GCA_000537595.1_cds.fna	saureus	8	arcC(3)	aroE(3)	glpF(1)	gmk(1)	pta(4)	tpi(4)	yqiL(3)
GCA_000537615.1_cds.fna	saureus	239	arcC(2)	aroE(3)	glpF(1)	gmk(1)	pta(4)	tpi(4)	yqiL(3)
GCA_000537635.1_cds.fna	saureus	8	arcC(3)	aroE(3)	glpF(1)	gmk(1)	pta(4)	tpi(4)	yqiL(3)
GCA_000537655.1_cds.fna	saureus	8	arcC(3)	aroE(3)	glpF(1)	gmk(1)	pta(4)	tpi(4)	yqiL(3)
GCA_000537675.1_cds.fna	saureus	5	arcC(1)	aroE(4)	glpF(1)	gmk(4)	pta(12)	tpi(1)	yqiL(10)
GCA_000537695.1_cds.fna	saureus	8	arcC(3)	aroE(3)	glpF(1)	gmk(1)	pta(4)	tpi(4)	yqiL(3)
GCA_000537715.1_cds.fna	saureus	8	arcC(3)	aroE(3)	glpF(1)	gmk(1)	pta(4)	tpi(4)	yqiL(3)
GCA_000537735.1_cds.fna	saureus	5	arcC(1)	aroE(4)	glpF(1)	gmk(4)	pta(12)	tpi(1)	yqiL(10)
GCA_000537755.1_cds.fna	saureus	8	arcC(3)	aroE(3)	glpF(1)	gmk(1)	pta(4)	tpi(4)	yqiL(3)
GCA_000537775.1_cds.fna	saureus	8	arcC(3)	aroE(3)	glpF(1)	gmk(1)	pta(4)	tpi(4)	yqiL(3)
GCA_000537795.1_cds.fna	saureus	8	arcC(3)	aroE(3)	glpF(1)	gmk(1)	pta(4)	tpi(4)	yqiL(3)
GCA_000537815.1_cds.fna	saureus	8	arcC(3)	aroE(3)	glpF(1)	gmk(1)	pta(4)	tpi(4)	yqiL(3)
GCA_000537835.1_cds.fna	saureus	5	arcC(1)	aroE(4)	glpF(1)	gmk(4)	pta(12)	tpi(1)	yqiL(10)
GCA_000537855.1_cds.fna	saureus	8	arcC(3)	aroE(3)	glpF(1)	gmk(1)	pta(4)	tpi(4)	yqiL(3)
GCA_000537875.1_cds.fna	saureus	8	arcC(3)	aroE(3)	glpF(1)	gmk(1)	pta(4)	tpi(4)	yqiL(3)
GCA_000537895.1_cds.fna	saureus	8	arcC(3)	aroE(3)	glpF(1)	gmk(1)	pta(4)	tpi(4)	yqiL(3)
GCA_000537915.1_cds.fna	saureus	8	arcC(3)	aroE(3)	glpF(1)	gmk(1)	pta(4)	tpi(4)	yqiL(3)
GCA_000537935.1_cds.fna	saureus	5	arcC(1)	aroE(4)	glpF(1)	gmk(4)	pta(12)	tpi(1)	yqiL(10)
GCA_000537955.1_cds.fna	saureus	8	arcC(3)	aroE(3)	glpF(1)	gmk(1)	pta(4)	tpi(4)	yqiL(3)
GCA_000537975.1_cds.fna	saureus	239	arcC(2)	aroE(3)	glpF(1)	gmk(1)	pta(4)	tpi(4)	yqiL(3)
GCA_000537995.1_cds.fna	saureus	8	arcC(3)	aroE(3)	glpF(1)	gmk(1)	pta(4)	tpi(4)	yqiL(3)
GCA_000538015.1_cds.fna	saureus	5	arcC(1)	aroE(4)	glpF(1)	gmk(4)	pta(12)	tpi(1)	yqiL(10)
GCA_000538035.1_cds.fna	saureus	8	arcC(3)	aroE(3)	glpF(1)	gmk(1)	pta(4)	tpi(4)	yqiL(3)
GCA_000538055.1_cds.fna	saureus	3410	arcC(1)	aroE(4)	glpF(1)	gmk(4)	pta(12)	tpi(1)	yqiL(435)
GCA_000538075.1_cds.fna	saureus	5	arcC(1)	aroE(4)	glpF(1)	gmk(4)	pta(12)	tpi(1)	yqiL(10)
GCA_000538095.1_cds.fna	saureus	5	arcC(1)	aroE(4)	glpF(1)	gmk(4)	pta(12)	tpi(1)	yqiL(10)
GCA_000538115.1_cds.fna	saureus	239	arcC(2)	aroE(3)	glpF(1)	gmk(1)	pta(4)	tpi(4)	yqiL(3)
GCA_000538135.1_cds.fna	saureus	5	arcC(1)	aroE(4)	glpF(1)	gmk(4)	pta(12)	tpi(1)	yqiL(10)
GCA_000538155.1_cds.fna	saureus	496	arcC(63)	aroE(4)	glpF(1)	gmk(4)	pta(12)	tpi(1)	yqiL(28)
GCA_000538175.1_cds.fna	saureus	8	arcC(3)	aroE(3)	glpF(1)	gmk(1)	pta(4)	tpi(4)	yqiL(3)
GCA_000538195.1_cds.fna	saureus	8	arcC(3)	aroE(3)	glpF(1)	gmk(1)	pta(4)	tpi(4)	yqiL(3)
GCA_000538215.1_cds.fna	saureus	8	arcC(3)	aroE(3)	glpF(1)	gmk(1)	pta(4)	tpi(4)	yqiL(3)
GCA_000538235.1_cds.fna	saureus	5	arcC(1)	aroE(4)	glpF(1)	gmk(4)	pta(12)	tpi(1)	yqiL(10)
GCA_000538255.1_cds.fna	saureus	8	arcC(3)	aroE(3)	glpF(1)	gmk(1)	pta(4)	tpi(4)	yqiL(3)
GCA_000538275.1_cds.fna	saureus	5	arcC(1)	aroE(4)	glpF(1)	gmk(4)	pta(12)	tpi(1)	yqiL(10)
GCA_000538295.1_cds.fna	saureus	-	arcC(3)	aroE(3)	glpF(488?)	gmk(1)	pta(4)	tpi(4)	yqiL(3)
GCA_000538315.1_cds.fna	saureus	5	arcC(1)	aroE(4)	glpF(1)	gmk(4)	pta(12)	tpi(1)	yqiL(10)
GCA_000538335.1_cds.fna	saureus	5	arcC(1)	aroE(4)	glpF(1)	gmk(4)	pta(12)	tpi(1)	yqiL(10)
GCA_000538355.1_cds.fna	saureus	105	arcC(1)	aroE(4)	glpF(1)	gmk(4)	pta(12)	tpi(1)	yqiL(28)
GCA_000538375.1_cds.fna	saureus	5	arcC(1)	aroE(4)	glpF(1)	gmk(4)	pta(12)	tpi(1)	yqiL(10)
GCA_000538395.1_cds.fna	saureus	8	arcC(3)	aroE(3)	glpF(1)	gmk(1)	pta(4)	tpi(4)	yqiL(3)
GCA_000538415.1_cds.fna	saureus	474	arcC(60)	aroE(1)	glpF(1)	gmk(1)	pta(1)	tpi(1)	yqiL(1)
GCA_000538435.1_cds.fna	saureus	8	arcC(3)	aroE(3)	glpF(1)	gmk(1)	pta(4)	tpi(4)	yqiL(3)
GCA_000538455.1_cds.fna	saureus	8	arcC(3)	aroE(3)	glpF(1)	gmk(1)	pta(4)	tpi(4)	yqiL(3)
GCA_000538475.1_cds.fna	saureus	5	arcC(1)	aroE(4)	glpF(1)	gmk(4)	pta(12)	tpi(1)	yqiL(10)
GCA_000538495.1_cds.fna	saureus	8	arcC(3)	aroE(3)	glpF(1)	gmk(1)	pta(4)	tpi(4)	yqiL(3)
GCA_000538515.1_cds.fna	saureus	5	arcC(1)	aroE(4)	glpF(1)	gmk(4)	pta(12)	tpi(1)	yqiL(10)
GCA_000538535.1_cds.fna	saureus	5	arcC(1)	aroE(4)	glpF(1)	gmk(4)	pta(12)	tpi(1)	yqiL(10)
GCA_000538555.1_cds.fna	saureus	5	arcC(1)	aroE(4)	glpF(1)	gmk(4)	pta(12)	tpi(1)	yqiL(10)
GCA_000538575.1_cds.fna	saureus	8	arcC(3)	aroE(3)	glpF(1)	gmk(1)	pta(4)	tpi(4)	yqiL(3)
GCA_000538595.1_cds.fna	saureus	30	arcC(2)	aroE(2)	glpF(2)	gmk(2)	pta(6)	tpi(3)	yqiL(2)
GCA_000538615.1_cds.fna	saureus	5	arcC(1)	aroE(4)	glpF(1)	gmk(4)	pta(12)	tpi(1)	yqiL(10)
GCA_000538635.1_cds.fna	saureus	8	arcC(3)	aroE(3)	glpF(1)	gmk(1)	pta(4)	tpi(4)	yqiL(3)
GCA_000538655.1_cds.fna	saureus	8	arcC(3)	aroE(3)	glpF(1)	gmk(1)	pta(4)	tpi(4)	yqiL(3)
GCA_000538675.1_cds.fna	saureus	840	arcC(1)	aroE(145)	glpF(1)	gmk(4)	pta(12)	tpi(1)	yqiL(10)
GCA_000538695.1_cds.fna	saureus	8	arcC(3)	aroE(3)	glpF(1)	gmk(1)	pta(4)	tpi(4)	yqiL(3)
GCA_000538715.1_cds.fna	saureus	5	arcC(1)	aroE(4)	glpF(1)	gmk(4)	pta(12)	tpi(1)	yqiL(10)
GCA_000538735.1_cds.fna	saureus	8	arcC(3)	aroE(3)	glpF(1)	gmk(1)	pta(4)	tpi(4)	yqiL(3)
GCA_000538755.1_cds.fna	saureus	5	arcC(1)	aroE(4)	glpF(1)	gmk(4)	pta(12)	tpi(1)	yqiL(10)
GCA_000538775.1_cds.fna	saureus	5	arcC(1)	aroE(4)	glpF(1)	gmk(4)	pta(12)	tpi(1)	yqiL(10)
GCA_000538795.1_cds.fna	saureus	5	arcC(1)	aroE(4)	glpF(1)	gmk(4)	pta(12)	tpi(1)	yqiL(10)
GCA_000538815.1_cds.fna	saureus	8	arcC(3)	aroE(3)	glpF(1)	gmk(1)	pta(4)	tpi(4)	yqiL(3)
GCA_000538835.1_cds.fna	saureus	8	arcC(3)	aroE(3)	glpF(1)	gmk(1)	pta(4)	tpi(4)	yqiL(3)
GCA_000538855.1_cds.fna	saureus	5	arcC(1)	aroE(4)	glpF(1)	gmk(4)	pta(12)	tpi(1)	yqiL(10)
GCA_000538875.1_cds.fna	saureus	8	arcC(3)	aroE(3)	glpF(1)	gmk(1)	pta(4)	tpi(4)	yqiL(3)
GCA_000538895.1_cds.fna	saureus	8	arcC(3)	aroE(3)	glpF(1)	gmk(1)	pta(4)	tpi(4)	yqiL(3)
GCA_000538915.1_cds.fna	saureus	5	arcC(1)	aroE(4)	glpF(1)	gmk(4)	pta(12)	tpi(1)	yqiL(10)
GCA_000538935.1_cds.fna	saureus	8	arcC(3)	aroE(3)	glpF(1)	gmk(1)	pta(4)	tpi(4)	yqiL(3)
GCA_000538955.1_cds.fna	saureus	3410	arcC(1)	aroE(4)	glpF(1)	gmk(4)	pta(12)	tpi(1)	yqiL(435)
GCA_000538975.1_cds.fna	saureus	8	arcC(3)	aroE(3)	glpF(1)	gmk(1)	pta(4)	tpi(4)	yqiL(3)
GCA_000538995.1_cds.fna	saureus	8	arcC(3)	aroE(3)	glpF(1)	gmk(1)	pta(4)	tpi(4)	yqiL(3)
GCA_000539015.1_cds.fna	saureus	8	arcC(3)	aroE(3)	glpF(1)	gmk(1)	pta(4)	tpi(4)	yqiL(3)
GCA_000539035.1_cds.fna	saureus	5	arcC(1)	aroE(4)	glpF(1)	gmk(4)	pta(12)	tpi(1)	yqiL(10)
GCA_000539055.1_cds.fna	saureus	8	arcC(3)	aroE(3)	glpF(1)	gmk(1)	pta(4)	tpi(4)	yqiL(3)
GCA_000539075.1_cds.fna	saureus	8	arcC(3)	aroE(3)	glpF(1)	gmk(1)	pta(4)	tpi(4)	yqiL(3)
GCA_000539095.1_cds.fna	saureus	5	arcC(1)	aroE(4)	glpF(1)	gmk(4)	pta(12)	tpi(1)	yqiL(10)
GCA_000539115.1_cds.fna	saureus	8	arcC(3)	aroE(3)	glpF(1)	gmk(1)	pta(4)	tpi(4)	yqiL(3)
GCA_000539135.1_cds.fna	saureus	1730	arcC(1)	aroE(4)	glpF(1)	gmk(4)	pta(12)	tpi(1)	yqiL(180)
GCA_000539155.1_cds.fna	saureus	5	arcC(1)	aroE(4)	glpF(1)	gmk(4)	pta(12)	tpi(1)	yqiL(10)
GCA_000539175.1_cds.fna	saureus	3349	arcC(376)	aroE(3)	glpF(1)	gmk(1)	pta(4)	tpi(4)	yqiL(3)
GCA_000539195.1_cds.fna	saureus	5	arcC(1)	aroE(4)	glpF(1)	gmk(4)	pta(12)	tpi(1)	yqiL(10)
GCA_000539215.1_cds.fna	saureus	5	arcC(1)	aroE(4)	glpF(1)	gmk(4)	pta(12)	tpi(1)	yqiL(10)
GCA_000539235.1_cds.fna	saureus	474	arcC(60)	aroE(1)	glpF(1)	gmk(1)	pta(1)	tpi(1)	yqiL(1)
GCA_000539255.1_cds.fna	saureus	8	arcC(3)	aroE(3)	glpF(1)	gmk(1)	pta(4)	tpi(4)	yqiL(3)
GCA_000539275.1_cds.fna	saureus	3410	arcC(1)	aroE(4)	glpF(1)	gmk(4)	pta(12)	tpi(1)	yqiL(435)
GCA_000539295.1_cds.fna	saureus	5	arcC(1)	aroE(4)	glpF(1)	gmk(4)	pta(12)	tpi(1)	yqiL(10)
GCA_000539315.1_cds.fna	saureus	5	arcC(1)	aroE(4)	glpF(1)	gmk(4)	pta(12)	tpi(1)	yqiL(10)
GCA_000539335.1_cds.fna	saureus	8	arcC(3)	aroE(3)	glpF(1)	gmk(1)	pta(4)	tpi(4)	yqiL(3)
GCA_000539355.1_cds.fna	saureus	5	arcC(1)	aroE(4)	glpF(1)	gmk(4)	pta(12)	tpi(1)	yqiL(10)
GCA_000539375.1_cds.fna	saureus	5	arcC(1)	aroE(4)	glpF(1)	gmk(4)	pta(12)	tpi(1)	yqiL(10)
GCA_000539395.1_cds.fna	saureus	8	arcC(3)	aroE(3)	glpF(1)	gmk(1)	pta(4)	tpi(4)	yqiL(3)
GCA_000539415.1_cds.fna	saureus	8	arcC(3)	aroE(3)	glpF(1)	gmk(1)	pta(4)	tpi(4)	yqiL(3)
GCA_000539435.1_cds.fna	saureus	3410	arcC(1)	aroE(4)	glpF(1)	gmk(4)	pta(12)	tpi(1)	yqiL(435)
GCA_000539455.1_cds.fna	saureus	8	arcC(3)	aroE(3)	glpF(1)	gmk(1)	pta(4)	tpi(4)	yqiL(3)
GCA_000539475.1_cds.fna	saureus	8	arcC(3)	aroE(3)	glpF(1)	gmk(1)	pta(4)	tpi(4)	yqiL(3)
GCA_000539495.1_cds.fna	saureus	5	arcC(1)	aroE(4)	glpF(1)	gmk(4)	pta(12)	tpi(1)	yqiL(10)
GCA_000539515.1_cds.fna	saureus	8	arcC(3)	aroE(3)	glpF(1)	gmk(1)	pta(4)	tpi(4)	yqiL(3)
GCA_000539535.1_cds.fna	saureus	3506	arcC(385)	aroE(4)	glpF(1)	gmk(4)	pta(12)	tpi(1)	yqiL(10)
GCA_000539555.1_cds.fna	saureus	5	arcC(1)	aroE(4)	glpF(1)	gmk(4)	pta(12)	tpi(1)	yqiL(10)
GCA_000539575.1_cds.fna	saureus	5	arcC(1)	aroE(4)	glpF(1)	gmk(4)	pta(12)	tpi(1)	yqiL(10)
GCA_000539595.1_cds.fna	saureus	225	arcC(1)	aroE(4)	glpF(1)	gmk(4)	pta(12)	tpi(25)	yqiL(10)
GCA_000539615.1_cds.fna	saureus	3410	arcC(1)	aroE(4)	glpF(1)	gmk(4)	pta(12)	tpi(1)	yqiL(435)
GCA_000539635.1_cds.fna	saureus	5	arcC(1)	aroE(4)	glpF(1)	gmk(4)	pta(12)	tpi(1)	yqiL(10)
GCA_000539655.1_cds.fna	saureus	8	arcC(3)	aroE(3)	glpF(1)	gmk(1)	pta(4)	tpi(4)	yqiL(3)
GCA_000539675.1_cds.fna	saureus	5	arcC(1)	aroE(4)	glpF(1)	gmk(4)	pta(12)	tpi(1)	yqiL(10)
GCA_000539695.1_cds.fna	saureus	5	arcC(1)	aroE(4)	glpF(1)	gmk(4)	pta(12)	tpi(1)	yqiL(10)
GCA_000539715.1_cds.fna	saureus	3410	arcC(1)	aroE(4)	glpF(1)	gmk(4)	pta(12)	tpi(1)	yqiL(435)
GCA_000539735.1_cds.fna	saureus	8	arcC(3)	aroE(3)	glpF(1)	gmk(1)	pta(4)	tpi(4)	yqiL(3)
GCA_000539755.1_cds.fna	saureus	5	arcC(1)	aroE(4)	glpF(1)	gmk(4)	pta(12)	tpi(1)	yqiL(10)
GCA_000539775.1_cds.fna	saureus	239	arcC(2)	aroE(3)	glpF(1)	gmk(1)	pta(4)	tpi(4)	yqiL(3)
GCA_000539795.1_cds.fna	saureus	8	arcC(3)	aroE(3)	glpF(1)	gmk(1)	pta(4)	tpi(4)	yqiL(3)
GCA_000539815.1_cds.fna	saureus	8	arcC(3)	aroE(3)	glpF(1)	gmk(1)	pta(4)	tpi(4)	yqiL(3)
GCA_000539835.1_cds.fna	saureus	5	arcC(1)	aroE(4)	glpF(1)	gmk(4)	pta(12)	tpi(1)	yqiL(10)
GCA_000539855.1_cds.fna	saureus	5	arcC(1)	aroE(4)	glpF(1)	gmk(4)	pta(12)	tpi(1)	yqiL(10)
GCA_000539875.1_cds.fna	saureus	5	arcC(1)	aroE(4)	glpF(1)	gmk(4)	pta(12)	tpi(1)	yqiL(10)
GCA_000539895.1_cds.fna	saureus	8	arcC(3)	aroE(3)	glpF(1)	gmk(1)	pta(4)	tpi(4)	yqiL(3)
GCA_000539915.1_cds.fna	saureus	5	arcC(1)	aroE(4)	glpF(1)	gmk(4)	pta(12)	tpi(1)	yqiL(10)
GCA_000539935.1_cds.fna	saureus	2188	arcC(370)	aroE(3)	glpF(1)	gmk(1)	pta(4)	tpi(4)	yqiL(3)
GCA_000539955.1_cds.fna	saureus	225	arcC(1)	aroE(4)	glpF(1)	gmk(4)	pta(12)	tpi(25)	yqiL(10)
GCA_000539975.1_cds.fna	saureus	3499	arcC(1)	aroE(4)	glpF(1)	gmk(4)	pta(12)	tpi(1)	yqiL(446)
GCA_000539995.1_cds.fna	saureus	5	arcC(1)	aroE(4)	glpF(1)	gmk(4)	pta(12)	tpi(1)	yqiL(10)
GCA_000540015.1_cds.fna	saureus	5	arcC(1)	aroE(4)	glpF(1)	gmk(4)	pta(12)	tpi(1)	yqiL(10)
GCA_000540035.1_cds.fna	saureus	5	arcC(1)	aroE(4)	glpF(1)	gmk(4)	pta(12)	tpi(1)	yqiL(10)
GCA_000540055.1_cds.fna	saureus	8	arcC(3)	aroE(3)	glpF(1)	gmk(1)	pta(4)	tpi(4)	yqiL(3)
GCA_000540075.1_cds.fna	saureus	5	arcC(1)	aroE(4)	glpF(1)	gmk(4)	pta(12)	tpi(1)	yqiL(10)
GCA_000540095.1_cds.fna	saureus	5	arcC(1)	aroE(4)	glpF(1)	gmk(4)	pta(12)	tpi(1)	yqiL(10)
GCA_000540115.1_cds.fna	saureus	8	arcC(3)	aroE(3)	glpF(1)	gmk(1)	pta(4)	tpi(4)	yqiL(3)
GCA_000540135.1_cds.fna	saureus	5	arcC(1)	aroE(4)	glpF(1)	gmk(4)	pta(12)	tpi(1)	yqiL(10)
GCA_000540155.1_cds.fna	saureus	5	arcC(1)	aroE(4)	glpF(1)	gmk(4)	pta(12)	tpi(1)	yqiL(10)
GCA_000540175.1_cds.fna	saureus	5	arcC(1)	aroE(4)	glpF(1)	gmk(4)	pta(12)	tpi(1)	yqiL(10)
GCA_000540195.1_cds.fna	saureus	8	arcC(3)	aroE(3)	glpF(1)	gmk(1)	pta(4)	tpi(4)	yqiL(3)
GCA_000540215.1_cds.fna	saureus	8	arcC(3)	aroE(3)	glpF(1)	gmk(1)	pta(4)	tpi(4)	yqiL(3)
GCA_000540235.1_cds.fna	saureus	5	arcC(1)	aroE(4)	glpF(1)	gmk(4)	pta(12)	tpi(1)	yqiL(10)
GCA_000540255.1_cds.fna	saureus	5	arcC(1)	aroE(4)	glpF(1)	gmk(4)	pta(12)	tpi(1)	yqiL(10)
GCA_000540275.1_cds.fna	saureus	5	arcC(1)	aroE(4)	glpF(1)	gmk(4)	pta(12)	tpi(1)	yqiL(10)
GCA_000540295.1_cds.fna	saureus	5	arcC(1)	aroE(4)	glpF(1)	gmk(4)	pta(12)	tpi(1)	yqiL(10)
GCA_000540315.1_cds.fna	saureus	5	arcC(1)	aroE(4)	glpF(1)	gmk(4)	pta(12)	tpi(1)	yqiL(10)
GCA_000540335.1_cds.fna	saureus	8	arcC(3)	aroE(3)	glpF(1)	gmk(1)	pta(4)	tpi(4)	yqiL(3)
GCA_000540355.1_cds.fna	saureus	5	arcC(1)	aroE(4)	glpF(1)	gmk(4)	pta(12)	tpi(1)	yqiL(10)
GCA_000540375.1_cds.fna	saureus	239	arcC(2)	aroE(3)	glpF(1)	gmk(1)	pta(4)	tpi(4)	yqiL(3)
GCA_000540395.1_cds.fna	saureus	8	arcC(3)	aroE(3)	glpF(1)	gmk(1)	pta(4)	tpi(4)	yqiL(3)
GCA_000540415.1_cds.fna	saureus	8	arcC(3)	aroE(3)	glpF(1)	gmk(1)	pta(4)	tpi(4)	yqiL(3)
GCA_000540435.1_cds.fna	saureus	5	arcC(1)	aroE(4)	glpF(1)	gmk(4)	pta(12)	tpi(1)	yqiL(10)
GCA_000540455.1_cds.fna	saureus	5	arcC(1)	aroE(4)	glpF(1)	gmk(4)	pta(12)	tpi(1)	yqiL(10)
GCA_000540475.1_cds.fna	saureus	8	arcC(3)	aroE(3)	glpF(1)	gmk(1)	pta(4)	tpi(4)	yqiL(3)
GCA_000540495.1_cds.fna	saureus	5	arcC(1)	aroE(4)	glpF(1)	gmk(4)	pta(12)	tpi(1)	yqiL(10)
GCA_000540515.1_cds.fna	saureus	3410	arcC(1)	aroE(4)	glpF(1)	gmk(4)	pta(12)	tpi(1)	yqiL(435)
GCA_000540535.1_cds.fna	saureus	8	arcC(3)	aroE(3)	glpF(1)	gmk(1)	pta(4)	tpi(4)	yqiL(3)
GCA_000540555.1_cds.fna	saureus	8	arcC(3)	aroE(3)	glpF(1)	gmk(1)	pta(4)	tpi(4)	yqiL(3)
GCA_000540575.1_cds.fna	saureus	5	arcC(1)	aroE(4)	glpF(1)	gmk(4)	pta(12)	tpi(1)	yqiL(10)
GCA_000540595.1_cds.fna	saureus	3410	arcC(1)	aroE(4)	glpF(1)	gmk(4)	pta(12)	tpi(1)	yqiL(435)
GCA_000540615.1_cds.fna	saureus	3497	arcC(60)	aroE(1)	glpF(99)	gmk(1)	pta(1)	tpi(1)	yqiL(445)
GCA_000540635.1_cds.fna	saureus	72	arcC(1)	aroE(4)	glpF(1)	gmk(8)	pta(4)	tpi(4)	yqiL(3)
GCA_000540655.1_cds.fna	saureus	8	arcC(3)	aroE(3)	glpF(1)	gmk(1)	pta(4)	tpi(4)	yqiL(3)
GCA_000540675.1_cds.fna	saureus	8	arcC(3)	aroE(3)	glpF(1)	gmk(1)	pta(4)	tpi(4)	yqiL(3)
GCA_000540695.1_cds.fna	saureus	8	arcC(3)	aroE(3)	glpF(1)	gmk(1)	pta(4)	tpi(4)	yqiL(3)
GCA_000540715.1_cds.fna	saureus	5	arcC(1)	aroE(4)	glpF(1)	gmk(4)	pta(12)	tpi(1)	yqiL(10)
GCA_000540735.1_cds.fna	saureus	5	arcC(1)	aroE(4)	glpF(1)	gmk(4)	pta(12)	tpi(1)	yqiL(10)
GCA_000540755.1_cds.fna	saureus	5	arcC(1)	aroE(4)	glpF(1)	gmk(4)	pta(12)	tpi(1)	yqiL(10)
GCA_000540775.1_cds.fna	saureus	8	arcC(3)	aroE(3)	glpF(1)	gmk(1)	pta(4)	tpi(4)	yqiL(3)
GCA_000540795.1_cds.fna	saureus	5	arcC(1)	aroE(4)	glpF(1)	gmk(4)	pta(12)	tpi(1)	yqiL(10)
GCA_000540815.1_cds.fna	saureus	5	arcC(1)	aroE(4)	glpF(1)	gmk(4)	pta(12)	tpi(1)	yqiL(10)
GCA_000540835.1_cds.fna	saureus	8	arcC(3)	aroE(3)	glpF(1)	gmk(1)	pta(4)	tpi(4)	yqiL(3)
GCA_000540855.1_cds.fna	saureus	5	arcC(1)	aroE(4)	glpF(1)	gmk(4)	pta(12)	tpi(1)	yqiL(10)
GCA_000540875.1_cds.fna	saureus	5	arcC(1)	aroE(4)	glpF(1)	gmk(4)	pta(12)	tpi(1)	yqiL(10)
GCA_000540895.1_cds.fna	saureus	3410	arcC(1)	aroE(4)	glpF(1)	gmk(4)	pta(12)	tpi(1)	yqiL(435)
GCA_000540915.1_cds.fna	saureus	5	arcC(1)	aroE(4)	glpF(1)	gmk(4)	pta(12)	tpi(1)	yqiL(10)
GCA_000540935.1_cds.fna	saureus	8	arcC(3)	aroE(3)	glpF(1)	gmk(1)	pta(4)	tpi(4)	yqiL(3)
GCA_000540955.1_cds.fna	saureus	3311	arcC(3)	aroE(3)	glpF(1)	gmk(1)	pta(400)	tpi(4)	yqiL(3)
GCA_000540975.1_cds.fna	saureus	5	arcC(1)	aroE(4)	glpF(1)	gmk(4)	pta(12)	tpi(1)	yqiL(10)
GCA_000540995.1_cds.fna	saureus	5	arcC(1)	aroE(4)	glpF(1)	gmk(4)	pta(12)	tpi(1)	yqiL(10)
GCA_000541015.1_cds.fna	saureus	5	arcC(1)	aroE(4)	glpF(1)	gmk(4)	pta(12)	tpi(1)	yqiL(10)
GCA_000541035.1_cds.fna	saureus	8	arcC(3)	aroE(3)	glpF(1)	gmk(1)	pta(4)	tpi(4)	yqiL(3)
GCA_000541055.1_cds.fna	saureus	5	arcC(1)	aroE(4)	glpF(1)	gmk(4)	pta(12)	tpi(1)	yqiL(10)
GCA_000541075.1_cds.fna	saureus	8	arcC(3)	aroE(3)	glpF(1)	gmk(1)	pta(4)	tpi(4)	yqiL(3)
GCA_000541095.1_cds.fna	saureus	5	arcC(1)	aroE(4)	glpF(1)	gmk(4)	pta(12)	tpi(1)	yqiL(10)
GCA_000541115.1_cds.fna	saureus	3410	arcC(1)	aroE(4)	glpF(1)	gmk(4)	pta(12)	tpi(1)	yqiL(435)
GCA_000541135.1_cds.fna	saureus	8	arcC(3)	aroE(3)	glpF(1)	gmk(1)	pta(4)	tpi(4)	yqiL(3)
GCA_000541155.1_cds.fna	saureus	8	arcC(3)	aroE(3)	glpF(1)	gmk(1)	pta(4)	tpi(4)	yqiL(3)
GCA_000541175.1_cds.fna	saureus	5	arcC(1)	aroE(4)	glpF(1)	gmk(4)	pta(12)	tpi(1)	yqiL(10)
GCA_000541195.1_cds.fna	saureus	8	arcC(3)	aroE(3)	glpF(1)	gmk(1)	pta(4)	tpi(4)	yqiL(3)
GCA_000541215.1_cds.fna	saureus	59	arcC(19)	aroE(23)	glpF(15)	gmk(2)	pta(19)	tpi(20)	yqiL(15)
GCA_000541235.1_cds.fna	saureus	59	arcC(19)	aroE(23)	glpF(15)	gmk(2)	pta(19)	tpi(20)	yqiL(15)
GCA_000541255.1_cds.fna	saureus	5	arcC(1)	aroE(4)	glpF(1)	gmk(4)	pta(12)	tpi(1)	yqiL(10)
GCA_000541275.1_cds.fna	saureus	8	arcC(3)	aroE(3)	glpF(1)	gmk(1)	pta(4)	tpi(4)	yqiL(3)
GCA_000541295.1_cds.fna	saureus	5	arcC(1)	aroE(4)	glpF(1)	gmk(4)	pta(12)	tpi(1)	yqiL(10)
GCA_000541315.1_cds.fna	saureus	3410	arcC(1)	aroE(4)	glpF(1)	gmk(4)	pta(12)	tpi(1)	yqiL(435)
GCA_000541335.1_cds.fna	saureus	5	arcC(1)	aroE(4)	glpF(1)	gmk(4)	pta(12)	tpi(1)	yqiL(10)
GCA_000541355.1_cds.fna	saureus	3410	arcC(1)	aroE(4)	glpF(1)	gmk(4)	pta(12)	tpi(1)	yqiL(435)
GCA_000541375.1_cds.fna	saureus	5	arcC(1)	aroE(4)	glpF(1)	gmk(4)	pta(12)	tpi(1)	yqiL(10)
GCA_000541395.1_cds.fna	saureus	5	arcC(1)	aroE(4)	glpF(1)	gmk(4)	pta(12)	tpi(1)	yqiL(10)
GCA_000541415.1_cds.fna	saureus	5	arcC(1)	aroE(4)	glpF(1)	gmk(4)	pta(12)	tpi(1)	yqiL(10)
GCA_000541435.1_cds.fna	saureus	8	arcC(3)	aroE(3)	glpF(1)	gmk(1)	pta(4)	tpi(4)	yqiL(3)
GCA_000541455.1_cds.fna	saureus	5	arcC(1)	aroE(4)	glpF(1)	gmk(4)	pta(12)	tpi(1)	yqiL(10)
GCA_000541475.1_cds.fna	saureus	5	arcC(1)	aroE(4)	glpF(1)	gmk(4)	pta(12)	tpi(1)	yqiL(10)
GCA_000541495.1_cds.fna	saureus	5	arcC(1)	aroE(4)	glpF(1)	gmk(4)	pta(12)	tpi(1)	yqiL(10)
GCA_000541515.1_cds.fna	saureus	3481	arcC(384)	aroE(4)	glpF(1)	gmk(4)	pta(12)	tpi(1)	yqiL(10)
GCA_000541535.1_cds.fna	saureus	5	arcC(1)	aroE(4)	glpF(1)	gmk(4)	pta(12)	tpi(1)	yqiL(10)
GCA_000541555.1_cds.fna	saureus	3483	arcC(1)	aroE(4)	glpF(1)	gmk(4)	pta(415)	tpi(1)	yqiL(10)
GCA_000541575.1_cds.fna	saureus	3508	arcC(1)	aroE(4)	glpF(1)	gmk(257)	pta(12)	tpi(1)	yqiL(10)
GCA_000541595.1_cds.fna	saureus	5	arcC(1)	aroE(4)	glpF(1)	gmk(4)	pta(12)	tpi(1)	yqiL(10)
GCA_000541615.1_cds.fna	saureus	5	arcC(1)	aroE(4)	glpF(1)	gmk(4)	pta(12)	tpi(1)	yqiL(10)
GCA_000541635.1_cds.fna	saureus	5	arcC(1)	aroE(4)	glpF(1)	gmk(4)	pta(12)	tpi(1)	yqiL(10)
GCA_000541655.1_cds.fna	saureus	5	arcC(1)	aroE(4)	glpF(1)	gmk(4)	pta(12)	tpi(1)	yqiL(10)
GCA_000541675.1_cds.fna	saureus	5	arcC(1)	aroE(4)	glpF(1)	gmk(4)	pta(12)	tpi(1)	yqiL(10)
GCA_000541695.1_cds.fna	saureus	3410	arcC(1)	aroE(4)	glpF(1)	gmk(4)	pta(12)	tpi(1)	yqiL(435)
GCA_000541715.1_cds.fna	saureus	5	arcC(1)	aroE(4)	glpF(1)	gmk(4)	pta(12)	tpi(1)	yqiL(10)
GCA_000541735.1_cds.fna	saureus	5	arcC(1)	aroE(4)	glpF(1)	gmk(4)	pta(12)	tpi(1)	yqiL(10)
GCA_000541755.1_cds.fna	saureus	5	arcC(1)	aroE(4)	glpF(1)	gmk(4)	pta(12)	tpi(1)	yqiL(10)
GCA_000541775.1_cds.fna	saureus	8	arcC(3)	aroE(3)	glpF(1)	gmk(1)	pta(4)	tpi(4)	yqiL(3)
GCA_000541795.1_cds.fna	saureus	5	arcC(1)	aroE(4)	glpF(1)	gmk(4)	pta(12)	tpi(1)	yqiL(10)
GCA_000541815.1_cds.fna	saureus	5	arcC(1)	aroE(4)	glpF(1)	gmk(4)	pta(12)	tpi(1)	yqiL(10)
GCA_000541835.1_cds.fna	saureus	8	arcC(3)	aroE(3)	glpF(1)	gmk(1)	pta(4)	tpi(4)	yqiL(3)
GCA_000541855.1_cds.fna	saureus	5	arcC(1)	aroE(4)	glpF(1)	gmk(4)	pta(12)	tpi(1)	yqiL(10)
GCA_000541875.1_cds.fna	saureus	3344	arcC(3)	aroE(3)	glpF(1)	gmk(1)	pta(4)	tpi(372)	yqiL(3)
GCA_000541895.1_cds.fna	saureus	8	arcC(3)	aroE(3)	glpF(1)	gmk(1)	pta(4)	tpi(4)	yqiL(3)
GCA_000541915.1_cds.fna	saureus	8	arcC(3)	aroE(3)	glpF(1)	gmk(1)	pta(4)	tpi(4)	yqiL(3)
GCA_000541935.1_cds.fna	saureus	5	arcC(1)	aroE(4)	glpF(1)	gmk(4)	pta(12)	tpi(1)	yqiL(10)
GCA_000541955.1_cds.fna	saureus	5	arcC(1)	aroE(4)	glpF(1)	gmk(4)	pta(12)	tpi(1)	yqiL(10)
GCA_000541975.1_cds.fna	saureus	8	arcC(3)	aroE(3)	glpF(1)	gmk(1)	pta(4)	tpi(4)	yqiL(3)
GCA_000541995.1_cds.fna	saureus	8	arcC(3)	aroE(3)	glpF(1)	gmk(1)	pta(4)	tpi(4)	yqiL(3)
GCA_000542015.1_cds.fna	saureus	8	arcC(3)	aroE(3)	glpF(1)	gmk(1)	pta(4)	tpi(4)	yqiL(3)
GCA_000542035.1_cds.fna	saureus	5	arcC(1)	aroE(4)	glpF(1)	gmk(4)	pta(12)	tpi(1)	yqiL(10)
GCA_000542055.1_cds.fna	saureus	59	arcC(19)	aroE(23)	glpF(15)	gmk(2)	pta(19)	tpi(20)	yqiL(15)
GCA_000542075.1_cds.fna	saureus	8	arcC(3)	aroE(3)	glpF(1)	gmk(1)	pta(4)	tpi(4)	yqiL(3)
GCA_000542095.1_cds.fna	saureus	8	arcC(3)	aroE(3)	glpF(1)	gmk(1)	pta(4)	tpi(4)	yqiL(3)
GCA_000542115.1_cds.fna	saureus	8	arcC(3)	aroE(3)	glpF(1)	gmk(1)	pta(4)	tpi(4)	yqiL(3)
GCA_000542135.1_cds.fna	saureus	5	arcC(1)	aroE(4)	glpF(1)	gmk(4)	pta(12)	tpi(1)	yqiL(10)
GCA_000542155.1_cds.fna	saureus	5	arcC(1)	aroE(4)	glpF(1)	gmk(4)	pta(12)	tpi(1)	yqiL(10)
GCA_000542175.1_cds.fna	saureus	5	arcC(1)	aroE(4)	glpF(1)	gmk(4)	pta(12)	tpi(1)	yqiL(10)
GCA_000542195.1_cds.fna	saureus	105	arcC(1)	aroE(4)	glpF(1)	gmk(4)	pta(12)	tpi(1)	yqiL(28)
GCA_000542215.1_cds.fna	saureus	5	arcC(1)	aroE(4)	glpF(1)	gmk(4)	pta(12)	tpi(1)	yqiL(10)
GCA_000542235.1_cds.fna	saureus	5	arcC(1)	aroE(4)	glpF(1)	gmk(4)	pta(12)	tpi(1)	yqiL(10)
GCA_000542255.1_cds.fna	saureus	5	arcC(1)	aroE(4)	glpF(1)	gmk(4)	pta(12)	tpi(1)	yqiL(10)
GCA_000542275.1_cds.fna	saureus	5	arcC(1)	aroE(4)	glpF(1)	gmk(4)	pta(12)	tpi(1)	yqiL(10)
GCA_000542295.1_cds.fna	saureus	8	arcC(3)	aroE(3)	glpF(1)	gmk(1)	pta(4)	tpi(4)	yqiL(3)
GCA_000542315.1_cds.fna	saureus	8	arcC(3)	aroE(3)	glpF(1)	gmk(1)	pta(4)	tpi(4)	yqiL(3)
GCA_000542335.1_cds.fna	saureus	5	arcC(1)	aroE(4)	glpF(1)	gmk(4)	pta(12)	tpi(1)	yqiL(10)
GCA_000542355.1_cds.fna	saureus	36	arcC(2)	aroE(2)	glpF(2)	gmk(2)	pta(3)	tpi(3)	yqiL(2)
GCA_000542375.1_cds.fna	saureus	105	arcC(1)	aroE(4)	glpF(1)	gmk(4)	pta(12)	tpi(1)	yqiL(28)
GCA_000542415.1_cds.fna	saureus	5	arcC(1)	aroE(4)	glpF(1)	gmk(4)	pta(12)	tpi(1)	yqiL(10)
GCA_000542435.1_cds.fna	saureus	239	arcC(2)	aroE(3)	glpF(1)	gmk(1)	pta(4)	tpi(4)	yqiL(3)
GCA_000542455.1_cds.fna	saureus	5	arcC(1)	aroE(4)	glpF(1)	gmk(4)	pta(12)	tpi(1)	yqiL(10)
GCA_000542475.1_cds.fna	saureus	5	arcC(1)	aroE(4)	glpF(1)	gmk(4)	pta(12)	tpi(1)	yqiL(10)
GCA_000542495.1_cds.fna	saureus	5	arcC(1)	aroE(4)	glpF(1)	gmk(4)	pta(12)	tpi(1)	yqiL(10)
GCA_000542515.1_cds.fna	saureus	5	arcC(1)	aroE(4)	glpF(1)	gmk(4)	pta(12)	tpi(1)	yqiL(10)
GCA_000542535.1_cds.fna	saureus	5	arcC(1)	aroE(4)	glpF(1)	gmk(4)	pta(12)	tpi(1)	yqiL(10)
GCA_000542555.1_cds.fna	saureus	5	arcC(1)	aroE(4)	glpF(1)	gmk(4)	pta(12)	tpi(1)	yqiL(10)
GCA_000542575.1_cds.fna	saureus	5	arcC(1)	aroE(4)	glpF(1)	gmk(4)	pta(12)	tpi(1)	yqiL(10)
GCA_000542595.1_cds.fna	saureus	8	arcC(3)	aroE(3)	glpF(1)	gmk(1)	pta(4)	tpi(4)	yqiL(3)
GCA_000542615.1_cds.fna	saureus	5	arcC(1)	aroE(4)	glpF(1)	gmk(4)	pta(12)	tpi(1)	yqiL(10)
GCA_000542635.1_cds.fna	saureus	8	arcC(3)	aroE(3)	glpF(1)	gmk(1)	pta(4)	tpi(4)	yqiL(3)
GCA_000542655.1_cds.fna	saureus	8	arcC(3)	aroE(3)	glpF(1)	gmk(1)	pta(4)	tpi(4)	yqiL(3)
GCA_000542675.1_cds.fna	saureus	8	arcC(3)	aroE(3)	glpF(1)	gmk(1)	pta(4)	tpi(4)	yqiL(3)
GCA_000542695.1_cds.fna	saureus	8	arcC(3)	aroE(3)	glpF(1)	gmk(1)	pta(4)	tpi(4)	yqiL(3)
GCA_000542725.1_cds.fna	saureus	8	arcC(3)	aroE(3)	glpF(1)	gmk(1)	pta(4)	tpi(4)	yqiL(3)
GCA_000542745.1_cds.fna	saureus	8	arcC(3)	aroE(3)	glpF(1)	gmk(1)	pta(4)	tpi(4)	yqiL(3)
GCA_000542765.1_cds.fna	saureus	5	arcC(1)	aroE(4)	glpF(1)	gmk(4)	pta(12)	tpi(1)	yqiL(10)
GCA_000542785.1_cds.fna	saureus	8	arcC(3)	aroE(3)	glpF(1)	gmk(1)	pta(4)	tpi(4)	yqiL(3)
GCA_000542805.1_cds.fna	saureus	8	arcC(3)	aroE(3)	glpF(1)	gmk(1)	pta(4)	tpi(4)	yqiL(3)
GCA_000542825.1_cds.fna	saureus	8	arcC(3)	aroE(3)	glpF(1)	gmk(1)	pta(4)	tpi(4)	yqiL(3)
GCA_000542845.1_cds.fna	saureus	8	arcC(3)	aroE(3)	glpF(1)	gmk(1)	pta(4)	tpi(4)	yqiL(3)
GCA_000542865.1_cds.fna	saureus	8	arcC(3)	aroE(3)	glpF(1)	gmk(1)	pta(4)	tpi(4)	yqiL(3)
GCA_000542885.1_cds.fna	saureus	8	arcC(3)	aroE(3)	glpF(1)	gmk(1)	pta(4)	tpi(4)	yqiL(3)
GCA_000542905.1_cds.fna	saureus	8	arcC(3)	aroE(3)	glpF(1)	gmk(1)	pta(4)	tpi(4)	yqiL(3)
GCA_000542925.1_cds.fna	saureus	5	arcC(1)	aroE(4)	glpF(1)	gmk(4)	pta(12)	tpi(1)	yqiL(10)
GCA_000542945.1_cds.fna	saureus	8	arcC(3)	aroE(3)	glpF(1)	gmk(1)	pta(4)	tpi(4)	yqiL(3)
GCA_000542965.1_cds.fna	saureus	5	arcC(1)	aroE(4)	glpF(1)	gmk(4)	pta(12)	tpi(1)	yqiL(10)
GCA_000542985.1_cds.fna	saureus	8	arcC(3)	aroE(3)	glpF(1)	gmk(1)	pta(4)	tpi(4)	yqiL(3)
GCA_000543005.1_cds.fna	saureus	5	arcC(1)	aroE(4)	glpF(1)	gmk(4)	pta(12)	tpi(1)	yqiL(10)
GCA_000543025.1_cds.fna	saureus	5	arcC(1)	aroE(4)	glpF(1)	gmk(4)	pta(12)	tpi(1)	yqiL(10)
GCA_000543045.1_cds.fna	saureus	36	arcC(2)	aroE(2)	glpF(2)	gmk(2)	pta(3)	tpi(3)	yqiL(2)
GCA_000543065.1_cds.fna	saureus	5	arcC(1)	aroE(4)	glpF(1)	gmk(4)	pta(12)	tpi(1)	yqiL(10)
GCA_000543085.1_cds.fna	saureus	8	arcC(3)	aroE(3)	glpF(1)	gmk(1)	pta(4)	tpi(4)	yqiL(3)
GCA_000543105.1_cds.fna	saureus	8	arcC(3)	aroE(3)	glpF(1)	gmk(1)	pta(4)	tpi(4)	yqiL(3)
GCA_000543125.1_cds.fna	saureus	36	arcC(2)	aroE(2)	glpF(2)	gmk(2)	pta(3)	tpi(3)	yqiL(2)
GCA_000543145.1_cds.fna	saureus	5	arcC(1)	aroE(4)	glpF(1)	gmk(4)	pta(12)	tpi(1)	yqiL(10)
GCA_000543165.1_cds.fna	saureus	8	arcC(3)	aroE(3)	glpF(1)	gmk(1)	pta(4)	tpi(4)	yqiL(3)
GCA_000543185.1_cds.fna	saureus	8	arcC(3)	aroE(3)	glpF(1)	gmk(1)	pta(4)	tpi(4)	yqiL(3)
GCA_000543205.1_cds.fna	saureus	5	arcC(1)	aroE(4)	glpF(1)	gmk(4)	pta(12)	tpi(1)	yqiL(10)
GCA_000543225.1_cds.fna	saureus	5	arcC(1)	aroE(4)	glpF(1)	gmk(4)	pta(12)	tpi(1)	yqiL(10)
GCA_000543245.1_cds.fna	saureus	105	arcC(1)	aroE(4)	glpF(1)	gmk(4)	pta(12)	tpi(1)	yqiL(28)
GCA_000543265.1_cds.fna	saureus	8	arcC(3)	aroE(3)	glpF(1)	gmk(1)	pta(4)	tpi(4)	yqiL(3)
GCA_000543285.1_cds.fna	saureus	8	arcC(3)	aroE(3)	glpF(1)	gmk(1)	pta(4)	tpi(4)	yqiL(3)
GCA_000543305.1_cds.fna	saureus	8	arcC(3)	aroE(3)	glpF(1)	gmk(1)	pta(4)	tpi(4)	yqiL(3)
GCA_000543325.1_cds.fna	saureus	5	arcC(1)	aroE(4)	glpF(1)	gmk(4)	pta(12)	tpi(1)	yqiL(10)
GCA_000543345.1_cds.fna	saureus	3587	arcC(2)	aroE(3)	glpF(1)	gmk(1)	pta(4)	tpi(4)	yqiL(450)
GCA_000543385.1_cds.fna	saureus	105	arcC(1)	aroE(4)	glpF(1)	gmk(4)	pta(12)	tpi(1)	yqiL(28)
GCA_000543405.1_cds.fna	saureus	5	arcC(1)	aroE(4)	glpF(1)	gmk(4)	pta(12)	tpi(1)	yqiL(10)
GCA_000543425.1_cds.fna	saureus	45	arcC(10)	aroE(14)	glpF(8)	gmk(6)	pta(10)	tpi(3)	yqiL(2)
GCA_000543445.1_cds.fna	saureus	105	arcC(1)	aroE(4)	glpF(1)	gmk(4)	pta(12)	tpi(1)	yqiL(28)
GCA_000543465.1_cds.fna	saureus	5	arcC(1)	aroE(4)	glpF(1)	gmk(4)	pta(12)	tpi(1)	yqiL(10)
GCA_000543485.1_cds.fna	saureus	3408	arcC(3)	aroE(3)	glpF(1)	gmk(255)	pta(4)	tpi(4)	yqiL(3)
GCA_000543505.1_cds.fna	saureus	105	arcC(1)	aroE(4)	glpF(1)	gmk(4)	pta(12)	tpi(1)	yqiL(28)
GCA_000543525.1_cds.fna	saureus	5	arcC(1)	aroE(4)	glpF(1)	gmk(4)	pta(12)	tpi(1)	yqiL(10)
GCA_000543545.1_cds.fna	saureus	45	arcC(10)	aroE(14)	glpF(8)	gmk(6)	pta(10)	tpi(3)	yqiL(2)
GCA_000543565.1_cds.fna	saureus	5	arcC(1)	aroE(4)	glpF(1)	gmk(4)	pta(12)	tpi(1)	yqiL(10)
GCA_000543585.1_cds.fna	saureus	105	arcC(1)	aroE(4)	glpF(1)	gmk(4)	pta(12)	tpi(1)	yqiL(28)
GCA_000543605.1_cds.fna	saureus	105	arcC(1)	aroE(4)	glpF(1)	gmk(4)	pta(12)	tpi(1)	yqiL(28)
GCA_000543625.1_cds.fna	saureus	5	arcC(1)	aroE(4)	glpF(1)	gmk(4)	pta(12)	tpi(1)	yqiL(10)
GCA_000543645.1_cds.fna	saureus	5	arcC(1)	aroE(4)	glpF(1)	gmk(4)	pta(12)	tpi(1)	yqiL(10)
GCA_000543665.1_cds.fna	saureus	5	arcC(1)	aroE(4)	glpF(1)	gmk(4)	pta(12)	tpi(1)	yqiL(10)
GCA_000543685.1_cds.fna	saureus	5	arcC(1)	aroE(4)	glpF(1)	gmk(4)	pta(12)	tpi(1)	yqiL(10)
GCA_000543705.1_cds.fna	saureus	105	arcC(1)	aroE(4)	glpF(1)	gmk(4)	pta(12)	tpi(1)	yqiL(28)
GCA_000543725.1_cds.fna	saureus	45	arcC(10)	aroE(14)	glpF(8)	gmk(6)	pta(10)	tpi(3)	yqiL(2)
GCA_000543745.1_cds.fna	saureus	105	arcC(1)	aroE(4)	glpF(1)	gmk(4)	pta(12)	tpi(1)	yqiL(28)
GCA_000543765.1_cds.fna	saureus	5	arcC(1)	aroE(4)	glpF(1)	gmk(4)	pta(12)	tpi(1)	yqiL(10)
GCA_000543785.1_cds.fna	saureus	5	arcC(1)	aroE(4)	glpF(1)	gmk(4)	pta(12)	tpi(1)	yqiL(10)
GCA_000543805.1_cds.fna	saureus	5	arcC(1)	aroE(4)	glpF(1)	gmk(4)	pta(12)	tpi(1)	yqiL(10)
GCA_000543825.1_cds.fna	saureus	5	arcC(1)	aroE(4)	glpF(1)	gmk(4)	pta(12)	tpi(1)	yqiL(10)
GCA_000543845.1_cds.fna	saureus	609	arcC(3)	aroE(3)	glpF(1)	gmk(58)	pta(4)	tpi(4)	yqiL(3)
GCA_000543865.1_cds.fna	saureus	609	arcC(3)	aroE(3)	glpF(1)	gmk(58)	pta(4)	tpi(4)	yqiL(3)
GCA_000543885.1_cds.fna	saureus	105	arcC(1)	aroE(4)	glpF(1)	gmk(4)	pta(12)	tpi(1)	yqiL(28)
GCA_000543905.1_cds.fna	saureus	5	arcC(1)	aroE(4)	glpF(1)	gmk(4)	pta(12)	tpi(1)	yqiL(10)
GCA_000543925.1_cds.fna	saureus	5	arcC(1)	aroE(4)	glpF(1)	gmk(4)	pta(12)	tpi(1)	yqiL(10)
GCA_000543945.1_cds.fna	saureus	5	arcC(1)	aroE(4)	glpF(1)	gmk(4)	pta(12)	tpi(1)	yqiL(10)
GCA_000543965.1_cds.fna	saureus	105	arcC(1)	aroE(4)	glpF(1)	gmk(4)	pta(12)	tpi(1)	yqiL(28)
GCA_000543985.1_cds.fna	saureus	105	arcC(1)	aroE(4)	glpF(1)	gmk(4)	pta(12)	tpi(1)	yqiL(28)
GCA_000544005.1_cds.fna	saureus	5	arcC(1)	aroE(4)	glpF(1)	gmk(4)	pta(12)	tpi(1)	yqiL(10)
GCA_000544025.1_cds.fna	saureus	105	arcC(1)	aroE(4)	glpF(1)	gmk(4)	pta(12)	tpi(1)	yqiL(28)
GCA_000544045.1_cds.fna	saureus	105	arcC(1)	aroE(4)	glpF(1)	gmk(4)	pta(12)	tpi(1)	yqiL(28)
GCA_000544065.1_cds.fna	saureus	5	arcC(1)	aroE(4)	glpF(1)	gmk(4)	pta(12)	tpi(1)	yqiL(10)
GCA_000544085.1_cds.fna	saureus	5	arcC(1)	aroE(4)	glpF(1)	gmk(4)	pta(12)	tpi(1)	yqiL(10)
GCA_000544105.1_cds.fna	saureus	5	arcC(1)	aroE(4)	glpF(1)	gmk(4)	pta(12)	tpi(1)	yqiL(10)
GCA_000544125.1_cds.fna	saureus	5	arcC(1)	aroE(4)	glpF(1)	gmk(4)	pta(12)	tpi(1)	yqiL(10)
GCA_000544145.1_cds.fna	saureus	45	arcC(10)	aroE(14)	glpF(8)	gmk(6)	pta(10)	tpi(3)	yqiL(2)
GCA_000544165.1_cds.fna	saureus	45	arcC(10)	aroE(14)	glpF(8)	gmk(6)	pta(10)	tpi(3)	yqiL(2)
GCA_000544185.1_cds.fna	saureus	5	arcC(1)	aroE(4)	glpF(1)	gmk(4)	pta(12)	tpi(1)	yqiL(10)
GCA_000544205.1_cds.fna	saureus	5	arcC(1)	aroE(4)	glpF(1)	gmk(4)	pta(12)	tpi(1)	yqiL(10)
GCA_000544225.1_cds.fna	saureus	5	arcC(1)	aroE(4)	glpF(1)	gmk(4)	pta(12)	tpi(1)	yqiL(10)
GCA_000544245.1_cds.fna	saureus	609	arcC(3)	aroE(3)	glpF(1)	gmk(58)	pta(4)	tpi(4)	yqiL(3)
GCA_000544265.1_cds.fna	saureus	-	arcC(1)	aroE(4)	glpF(1	1)	gmk(4)	pta(12)	tpi(1)
GCA_000544285.1_cds.fna	saureus	5	arcC(1)	aroE(4)	glpF(1)	gmk(4)	pta(12)	tpi(1)	yqiL(10)
GCA_000544305.1_cds.fna	saureus	5	arcC(1)	aroE(4)	glpF(1)	gmk(4)	pta(12)	tpi(1)	yqiL(10)
GCA_000544325.1_cds.fna	saureus	5	arcC(1)	aroE(4)	glpF(1)	gmk(4)	pta(12)	tpi(1)	yqiL(10)
GCA_000544345.1_cds.fna	saureus	5	arcC(1)	aroE(4)	glpF(1)	gmk(4)	pta(12)	tpi(1)	yqiL(10)
GCA_000544365.1_cds.fna	saureus	5	arcC(1)	aroE(4)	glpF(1)	gmk(4)	pta(12)	tpi(1)	yqiL(10)
GCA_000544385.1_cds.fna	saureus	5	arcC(1)	aroE(4)	glpF(1)	gmk(4)	pta(12)	tpi(1)	yqiL(10)
GCA_000544405.1_cds.fna	saureus	5	arcC(1)	aroE(4)	glpF(1)	gmk(4)	pta(12)	tpi(1)	yqiL(10)
GCA_000544425.1_cds.fna	saureus	5	arcC(1)	aroE(4)	glpF(1)	gmk(4)	pta(12)	tpi(1)	yqiL(10)
GCA_000544445.1_cds.fna	saureus	105	arcC(1)	aroE(4)	glpF(1)	gmk(4)	pta(12)	tpi(1)	yqiL(28)
GCA_000544465.1_cds.fna	saureus	5	arcC(1)	aroE(4)	glpF(1)	gmk(4)	pta(12)	tpi(1)	yqiL(10)
GCA_000544485.1_cds.fna	saureus	5	arcC(1)	aroE(4)	glpF(1)	gmk(4)	pta(12)	tpi(1)	yqiL(10)
GCA_000544505.1_cds.fna	saureus	105	arcC(1)	aroE(4)	glpF(1)	gmk(4)	pta(12)	tpi(1)	yqiL(28)
GCA_000544525.1_cds.fna	saureus	609	arcC(3)	aroE(3)	glpF(1)	gmk(58)	pta(4)	tpi(4)	yqiL(3)
GCA_000544545.1_cds.fna	saureus	5	arcC(1)	aroE(4)	glpF(1)	gmk(4)	pta(12)	tpi(1)	yqiL(10)
GCA_000544565.1_cds.fna	saureus	609	arcC(3)	aroE(3)	glpF(1)	gmk(58)	pta(4)	tpi(4)	yqiL(3)
GCA_000544585.1_cds.fna	saureus	105	arcC(1)	aroE(4)	glpF(1)	gmk(4)	pta(12)	tpi(1)	yqiL(28)
GCA_000544605.1_cds.fna	saureus	5	arcC(1)	aroE(4)	glpF(1)	gmk(4)	pta(12)	tpi(1)	yqiL(10)
GCA_000544625.1_cds.fna	saureus	5	arcC(1)	aroE(4)	glpF(1)	gmk(4)	pta(12)	tpi(1)	yqiL(10)
GCA_000544645.1_cds.fna	saureus	105	arcC(1)	aroE(4)	glpF(1)	gmk(4)	pta(12)	tpi(1)	yqiL(28)
GCA_000544665.1_cds.fna	saureus	45	arcC(10)	aroE(14)	glpF(8)	gmk(6)	pta(10)	tpi(3)	yqiL(2)
GCA_000544685.1_cds.fna	saureus	105	arcC(1)	aroE(4)	glpF(1)	gmk(4)	pta(12)	tpi(1)	yqiL(28)
GCA_000544705.1_cds.fna	saureus	5	arcC(1)	aroE(4)	glpF(1)	gmk(4)	pta(12)	tpi(1)	yqiL(10)
GCA_000544725.1_cds.fna	saureus	5	arcC(1)	aroE(4)	glpF(1)	gmk(4)	pta(12)	tpi(1)	yqiL(10)
GCA_000544745.1_cds.fna	saureus	5	arcC(1)	aroE(4)	glpF(1)	gmk(4)	pta(12)	tpi(1)	yqiL(10)
GCA_000544765.1_cds.fna	saureus	105	arcC(1)	aroE(4)	glpF(1)	gmk(4)	pta(12)	tpi(1)	yqiL(28)
GCA_000544785.1_cds.fna	saureus	105	arcC(1)	aroE(4)	glpF(1)	gmk(4)	pta(12)	tpi(1)	yqiL(28)
GCA_000544805.1_cds.fna	saureus	5	arcC(1)	aroE(4)	glpF(1)	gmk(4)	pta(12)	tpi(1)	yqiL(10)
GCA_000544825.1_cds.fna	saureus	5	arcC(1)	aroE(4)	glpF(1)	gmk(4)	pta(12)	tpi(1)	yqiL(10)
GCA_000544845.1_cds.fna	saureus	105	arcC(1)	aroE(4)	glpF(1)	gmk(4)	pta(12)	tpi(1)	yqiL(28)
GCA_000544865.1_cds.fna	saureus	5	arcC(1)	aroE(4)	glpF(1)	gmk(4)	pta(12)	tpi(1)	yqiL(10)
GCA_000544885.1_cds.fna	saureus	105	arcC(1)	aroE(4)	glpF(1)	gmk(4)	pta(12)	tpi(1)	yqiL(28)
GCA_000544905.1_cds.fna	saureus	5	arcC(1)	aroE(4)	glpF(1)	gmk(4)	pta(12)	tpi(1)	yqiL(10)
GCA_000544925.1_cds.fna	saureus	5	arcC(1)	aroE(4)	glpF(1)	gmk(4)	pta(12)	tpi(1)	yqiL(10)
GCA_000544945.1_cds.fna	saureus	5	arcC(1)	aroE(4)	glpF(1)	gmk(4)	pta(12)	tpi(1)	yqiL(10)
GCA_000544965.1_cds.fna	saureus	8	arcC(3)	aroE(3)	glpF(1)	gmk(1)	pta(4)	tpi(4)	yqiL(3)
GCA_000544985.1_cds.fna	saureus	8	arcC(3)	aroE(3)	glpF(1)	gmk(1)	pta(4)	tpi(4)	yqiL(3)
GCA_000545005.1_cds.fna	saureus	-	arcC(1)	aroE(4)	glpF(1)	gmk(4	4)	pta(12)	tpi(1)
GCA_000545025.1_cds.fna	saureus	105	arcC(1)	aroE(4)	glpF(1)	gmk(4)	pta(12)	tpi(1)	yqiL(28)
GCA_000545045.1_cds.fna	saureus	5	arcC(1)	aroE(4)	glpF(1)	gmk(4)	pta(12)	tpi(1)	yqiL(10)
GCA_000545065.1_cds.fna	saureus	105	arcC(1)	aroE(4)	glpF(1)	gmk(4)	pta(12)	tpi(1)	yqiL(28)
GCA_000545085.1_cds.fna	saureus	5	arcC(1)	aroE(4)	glpF(1)	gmk(4)	pta(12)	tpi(1)	yqiL(10)
GCA_000545105.1_cds.fna	saureus	5	arcC(1)	aroE(4)	glpF(1)	gmk(4)	pta(12)	tpi(1)	yqiL(10)
GCA_000545125.1_cds.fna	saureus	5	arcC(1)	aroE(4)	glpF(1)	gmk(4)	pta(12)	tpi(1)	yqiL(10)
GCA_000545145.1_cds.fna	saureus	5	arcC(1)	aroE(4)	glpF(1)	gmk(4)	pta(12)	tpi(1)	yqiL(10)
GCA_000545165.1_cds.fna	saureus	5	arcC(1)	aroE(4)	glpF(1)	gmk(4)	pta(12)	tpi(1)	yqiL(10)
GCA_000545185.1_cds.fna	saureus	5	arcC(1)	aroE(4)	glpF(1)	gmk(4)	pta(12)	tpi(1)	yqiL(10)
GCA_000545205.1_cds.fna	saureus	609	arcC(3)	aroE(3)	glpF(1)	gmk(58)	pta(4)	tpi(4)	yqiL(3)
GCA_000545225.1_cds.fna	saureus	5	arcC(1)	aroE(4)	glpF(1)	gmk(4)	pta(12)	tpi(1)	yqiL(10)
GCA_000545245.1_cds.fna	saureus	5	arcC(1)	aroE(4)	glpF(1)	gmk(4)	pta(12)	tpi(1)	yqiL(10)
GCA_000545265.1_cds.fna	saureus	5	arcC(1)	aroE(4)	glpF(1)	gmk(4)	pta(12)	tpi(1)	yqiL(10)
GCA_000545285.1_cds.fna	saureus	45	arcC(10)	aroE(14)	glpF(8)	gmk(6)	pta(10)	tpi(3)	yqiL(2)
GCA_000545305.1_cds.fna	saureus	5	arcC(1)	aroE(4)	glpF(1)	gmk(4)	pta(12)	tpi(1)	yqiL(10)
GCA_000545325.1_cds.fna	saureus	5	arcC(1)	aroE(4)	glpF(1)	gmk(4)	pta(12)	tpi(1)	yqiL(10)
GCA_000545345.1_cds.fna	saureus	5	arcC(1)	aroE(4)	glpF(1)	gmk(4)	pta(12)	tpi(1)	yqiL(10)
GCA_000545365.1_cds.fna	saureus	5	arcC(1)	aroE(4)	glpF(1)	gmk(4)	pta(12)	tpi(1)	yqiL(10)
GCA_000545385.1_cds.fna	saureus	5	arcC(1)	aroE(4)	glpF(1)	gmk(4)	pta(12)	tpi(1)	yqiL(10)
GCA_000545405.1_cds.fna	saureus	105	arcC(1)	aroE(4)	glpF(1)	gmk(4)	pta(12)	tpi(1)	yqiL(28)
GCA_000545425.1_cds.fna	saureus	5	arcC(1)	aroE(4)	glpF(1)	gmk(4)	pta(12)	tpi(1)	yqiL(10)
GCA_000545445.1_cds.fna	saureus	105	arcC(1)	aroE(4)	glpF(1)	gmk(4)	pta(12)	tpi(1)	yqiL(28)
GCA_000545465.1_cds.fna	saureus	105	arcC(1)	aroE(4)	glpF(1)	gmk(4)	pta(12)	tpi(1)	yqiL(28)
GCA_000545485.1_cds.fna	saureus	5	arcC(1)	aroE(4)	glpF(1)	gmk(4)	pta(12)	tpi(1)	yqiL(10)
GCA_000545505.1_cds.fna	saureus	105	arcC(1)	aroE(4)	glpF(1)	gmk(4)	pta(12)	tpi(1)	yqiL(28)
GCA_000545525.1_cds.fna	saureus	105	arcC(1)	aroE(4)	glpF(1)	gmk(4)	pta(12)	tpi(1)	yqiL(28)
GCA_000545545.1_cds.fna	saureus	5	arcC(1)	aroE(4)	glpF(1)	gmk(4)	pta(12)	tpi(1)	yqiL(10)
GCA_000545565.1_cds.fna	saureus	45	arcC(10)	aroE(14)	glpF(8)	gmk(6)	pta(10)	tpi(3)	yqiL(2)
GCA_000545585.1_cds.fna	saureus	5	arcC(1)	aroE(4)	glpF(1)	gmk(4)	pta(12)	tpi(1)	yqiL(10)
GCA_000545605.1_cds.fna	saureus	5	arcC(1)	aroE(4)	glpF(1)	gmk(4)	pta(12)	tpi(1)	yqiL(10)
GCA_000545625.1_cds.fna	saureus	5	arcC(1)	aroE(4)	glpF(1)	gmk(4)	pta(12)	tpi(1)	yqiL(10)
GCA_000545645.1_cds.fna	saureus	8	arcC(3)	aroE(3)	glpF(1)	gmk(1)	pta(4)	tpi(4)	yqiL(3)
GCA_000545665.1_cds.fna	saureus	5	arcC(1)	aroE(4)	glpF(1)	gmk(4)	pta(12)	tpi(1)	yqiL(10)
GCA_000545685.1_cds.fna	saureus	5	arcC(1)	aroE(4)	glpF(1)	gmk(4)	pta(12)	tpi(1)	yqiL(10)
GCA_000545705.1_cds.fna	saureus	105	arcC(1)	aroE(4)	glpF(1)	gmk(4)	pta(12)	tpi(1)	yqiL(28)
GCA_000545725.1_cds.fna	saureus	5	arcC(1)	aroE(4)	glpF(1)	gmk(4)	pta(12)	tpi(1)	yqiL(10)
GCA_000545745.1_cds.fna	saureus	5	arcC(1)	aroE(4)	glpF(1)	gmk(4)	pta(12)	tpi(1)	yqiL(10)
GCA_000545765.1_cds.fna	saureus	105	arcC(1)	aroE(4)	glpF(1)	gmk(4)	pta(12)	tpi(1)	yqiL(28)
GCA_000545785.1_cds.fna	saureus	5	arcC(1)	aroE(4)	glpF(1)	gmk(4)	pta(12)	tpi(1)	yqiL(10)
GCA_000545805.1_cds.fna	saureus	105	arcC(1)	aroE(4)	glpF(1)	gmk(4)	pta(12)	tpi(1)	yqiL(28)
GCA_000545825.1_cds.fna	saureus	5	arcC(1)	aroE(4)	glpF(1)	gmk(4)	pta(12)	tpi(1)	yqiL(10)
GCA_000545845.1_cds.fna	saureus	5	arcC(1)	aroE(4)	glpF(1)	gmk(4)	pta(12)	tpi(1)	yqiL(10)
GCA_000545865.1_cds.fna	saureus	5	arcC(1)	aroE(4)	glpF(1)	gmk(4)	pta(12)	tpi(1)	yqiL(10)
GCA_000545885.1_cds.fna	saureus	5	arcC(1)	aroE(4)	glpF(1)	gmk(4)	pta(12)	tpi(1)	yqiL(10)
GCA_000545905.1_cds.fna	saureus	5	arcC(1)	aroE(4)	glpF(1)	gmk(4)	pta(12)	tpi(1)	yqiL(10)
GCA_000545925.1_cds.fna	saureus	5	arcC(1)	aroE(4)	glpF(1)	gmk(4)	pta(12)	tpi(1)	yqiL(10)
GCA_000545945.1_cds.fna	saureus	5	arcC(1)	aroE(4)	glpF(1)	gmk(4)	pta(12)	tpi(1)	yqiL(10)
GCA_000545965.1_cds.fna	saureus	5	arcC(1)	aroE(4)	glpF(1)	gmk(4)	pta(12)	tpi(1)	yqiL(10)
GCA_000545985.1_cds.fna	saureus	5	arcC(1)	aroE(4)	glpF(1)	gmk(4)	pta(12)	tpi(1)	yqiL(10)
GCA_000546005.1_cds.fna	saureus	105	arcC(1)	aroE(4)	glpF(1)	gmk(4)	pta(12)	tpi(1)	yqiL(28)
GCA_000546025.1_cds.fna	saureus	5	arcC(1)	aroE(4)	glpF(1)	gmk(4)	pta(12)	tpi(1)	yqiL(10)
GCA_000546045.1_cds.fna	saureus	105	arcC(1)	aroE(4)	glpF(1)	gmk(4)	pta(12)	tpi(1)	yqiL(28)
GCA_000546065.1_cds.fna	saureus	8	arcC(3)	aroE(3)	glpF(1)	gmk(1)	pta(4)	tpi(4)	yqiL(3)
GCA_000546085.1_cds.fna	saureus	5	arcC(1)	aroE(4)	glpF(1)	gmk(4)	pta(12)	tpi(1)	yqiL(10)
GCA_000546105.1_cds.fna	saureus	105	arcC(1)	aroE(4)	glpF(1)	gmk(4)	pta(12)	tpi(1)	yqiL(28)
GCA_000546125.1_cds.fna	saureus	5	arcC(1)	aroE(4)	glpF(1)	gmk(4)	pta(12)	tpi(1)	yqiL(10)
GCA_000546145.1_cds.fna	saureus	5	arcC(1)	aroE(4)	glpF(1)	gmk(4)	pta(12)	tpi(1)	yqiL(10)
GCA_000546165.1_cds.fna	saureus	5	arcC(1)	aroE(4)	glpF(1)	gmk(4)	pta(12)	tpi(1)	yqiL(10)
GCA_000546185.1_cds.fna	saureus	5	arcC(1)	aroE(4)	glpF(1)	gmk(4)	pta(12)	tpi(1)	yqiL(10)
GCA_000546205.1_cds.fna	saureus	105	arcC(1)	aroE(4)	glpF(1)	gmk(4)	pta(12)	tpi(1)	yqiL(28)
GCA_000546225.1_cds.fna	saureus	5	arcC(1)	aroE(4)	glpF(1)	gmk(4)	pta(12)	tpi(1)	yqiL(10)
GCA_000546245.1_cds.fna	saureus	105	arcC(1)	aroE(4)	glpF(1)	gmk(4)	pta(12)	tpi(1)	yqiL(28)
GCA_000546265.1_cds.fna	saureus	231	arcC(1)	aroE(34)	glpF(1)	gmk(4)	pta(12)	tpi(1)	yqiL(28)
GCA_000546285.1_cds.fna	saureus	5	arcC(1)	aroE(4)	glpF(1)	gmk(4)	pta(12)	tpi(1)	yqiL(10)
GCA_000546305.1_cds.fna	saureus	5	arcC(1)	aroE(4)	glpF(1)	gmk(4)	pta(12)	tpi(1)	yqiL(10)
GCA_000546325.1_cds.fna	saureus	5	arcC(1)	aroE(4)	glpF(1)	gmk(4)	pta(12)	tpi(1)	yqiL(10)
GCA_000546345.1_cds.fna	saureus	5	arcC(1)	aroE(4)	glpF(1)	gmk(4)	pta(12)	tpi(1)	yqiL(10)
GCA_000546365.1_cds.fna	saureus	5	arcC(1)	aroE(4)	glpF(1)	gmk(4)	pta(12)	tpi(1)	yqiL(10)
GCA_000546385.1_cds.fna	saureus	105	arcC(1)	aroE(4)	glpF(1)	gmk(4)	pta(12)	tpi(1)	yqiL(28)
GCA_000546405.1_cds.fna	saureus	105	arcC(1)	aroE(4)	glpF(1)	gmk(4)	pta(12)	tpi(1)	yqiL(28)
GCA_000546425.1_cds.fna	saureus	609	arcC(3)	aroE(3)	glpF(1)	gmk(58)	pta(4)	tpi(4)	yqiL(3)
GCA_000546445.1_cds.fna	saureus	105	arcC(1)	aroE(4)	glpF(1)	gmk(4)	pta(12)	tpi(1)	yqiL(28)
GCA_000546465.1_cds.fna	saureus	105	arcC(1)	aroE(4)	glpF(1)	gmk(4)	pta(12)	tpi(1)	yqiL(28)
GCA_000546485.1_cds.fna	saureus	5	arcC(1)	aroE(4)	glpF(1)	gmk(4)	pta(12)	tpi(1)	yqiL(10)
GCA_000546505.1_cds.fna	saureus	5	arcC(1)	aroE(4)	glpF(1)	gmk(4)	pta(12)	tpi(1)	yqiL(10)
GCA_000546525.1_cds.fna	saureus	105	arcC(1)	aroE(4)	glpF(1)	gmk(4)	pta(12)	tpi(1)	yqiL(28)
GCA_000546545.1_cds.fna	saureus	105	arcC(1)	aroE(4)	glpF(1)	gmk(4)	pta(12)	tpi(1)	yqiL(28)
GCA_000546565.1_cds.fna	saureus	5	arcC(1)	aroE(4)	glpF(1)	gmk(4)	pta(12)	tpi(1)	yqiL(10)
GCA_000546585.1_cds.fna	saureus	105	arcC(1)	aroE(4)	glpF(1)	gmk(4)	pta(12)	tpi(1)	yqiL(28)
GCA_000546605.1_cds.fna	saureus	5	arcC(1)	aroE(4)	glpF(1)	gmk(4)	pta(12)	tpi(1)	yqiL(10)
GCA_000546625.1_cds.fna	saureus	5	arcC(1)	aroE(4)	glpF(1)	gmk(4)	pta(12)	tpi(1)	yqiL(10)
GCA_000546645.1_cds.fna	saureus	8	arcC(3)	aroE(3)	glpF(1)	gmk(1)	pta(4)	tpi(4)	yqiL(3)
GCA_000546665.1_cds.fna	saureus	5	arcC(1)	aroE(4)	glpF(1)	gmk(4)	pta(12)	tpi(1)	yqiL(10)
GCA_000546685.1_cds.fna	saureus	105	arcC(1)	aroE(4)	glpF(1)	gmk(4)	pta(12)	tpi(1)	yqiL(28)
GCA_000546705.1_cds.fna	saureus	105	arcC(1)	aroE(4)	glpF(1)	gmk(4)	pta(12)	tpi(1)	yqiL(28)
GCA_000546725.1_cds.fna	saureus	105	arcC(1)	aroE(4)	glpF(1)	gmk(4)	pta(12)	tpi(1)	yqiL(28)
GCA_000546745.1_cds.fna	saureus	5	arcC(1)	aroE(4)	glpF(1)	gmk(4)	pta(12)	tpi(1)	yqiL(10)
GCA_000546765.1_cds.fna	saureus	5	arcC(1)	aroE(4)	glpF(1)	gmk(4)	pta(12)	tpi(1)	yqiL(10)
GCA_000546785.1_cds.fna	saureus	105	arcC(1)	aroE(4)	glpF(1)	gmk(4)	pta(12)	tpi(1)	yqiL(28)
GCA_000546805.1_cds.fna	saureus	5	arcC(1)	aroE(4)	glpF(1)	gmk(4)	pta(12)	tpi(1)	yqiL(10)
GCA_000546825.1_cds.fna	saureus	5	arcC(1)	aroE(4)	glpF(1)	gmk(4)	pta(12)	tpi(1)	yqiL(10)
GCA_000546845.1_cds.fna	saureus	609	arcC(3)	aroE(3)	glpF(1)	gmk(58)	pta(4)	tpi(4)	yqiL(3)
GCA_000546865.1_cds.fna	saureus	5	arcC(1)	aroE(4)	glpF(1)	gmk(4)	pta(12)	tpi(1)	yqiL(10)
GCA_000546885.1_cds.fna	saureus	105	arcC(1)	aroE(4)	glpF(1)	gmk(4)	pta(12)	tpi(1)	yqiL(28)
GCA_000546905.1_cds.fna	saureus	105	arcC(1)	aroE(4)	glpF(1)	gmk(4)	pta(12)	tpi(1)	yqiL(28)
GCA_000546925.1_cds.fna	saureus	5	arcC(1)	aroE(4)	glpF(1)	gmk(4)	pta(12)	tpi(1)	yqiL(10)
GCA_000546945.1_cds.fna	saureus	5	arcC(1)	aroE(4)	glpF(1)	gmk(4)	pta(12)	tpi(1)	yqiL(10)
GCA_000546965.1_cds.fna	saureus	5	arcC(1)	aroE(4)	glpF(1)	gmk(4)	pta(12)	tpi(1)	yqiL(10)
GCA_000546985.1_cds.fna	saureus	5	arcC(1)	aroE(4)	glpF(1)	gmk(4)	pta(12)	tpi(1)	yqiL(10)
GCA_000547005.1_cds.fna	saureus	5	arcC(1)	aroE(4)	glpF(1)	gmk(4)	pta(12)	tpi(1)	yqiL(10)
GCA_000547025.1_cds.fna	saureus	5	arcC(1)	aroE(4)	glpF(1)	gmk(4)	pta(12)	tpi(1)	yqiL(10)
GCA_000547045.1_cds.fna	saureus	105	arcC(1)	aroE(4)	glpF(1)	gmk(4)	pta(12)	tpi(1)	yqiL(28)
GCA_000547065.1_cds.fna	saureus	5	arcC(1)	aroE(4)	glpF(1)	gmk(4)	pta(12)	tpi(1)	yqiL(10)
GCA_000547085.1_cds.fna	saureus	5	arcC(1)	aroE(4)	glpF(1)	gmk(4)	pta(12)	tpi(1)	yqiL(10)
GCA_000547105.1_cds.fna	saureus	105	arcC(1)	aroE(4)	glpF(1)	gmk(4)	pta(12)	tpi(1)	yqiL(28)
GCA_000547125.1_cds.fna	saureus	105	arcC(1)	aroE(4)	glpF(1)	gmk(4)	pta(12)	tpi(1)	yqiL(28)
GCA_000547145.1_cds.fna	saureus	5	arcC(1)	aroE(4)	glpF(1)	gmk(4)	pta(12)	tpi(1)	yqiL(10)
GCA_000547165.1_cds.fna	saureus	-	arcC(1)	aroE(4)	glpF(1)	gmk(4)	pta(12)	tpi(1)	yqiL(1005?)
GCA_000547185.1_cds.fna	saureus	105	arcC(1)	aroE(4)	glpF(1)	gmk(4)	pta(12)	tpi(1)	yqiL(28)
GCA_000547205.1_cds.fna	saureus	5	arcC(1)	aroE(4)	glpF(1)	gmk(4)	pta(12)	tpi(1)	yqiL(10)
GCA_000547225.1_cds.fna	saureus	5	arcC(1)	aroE(4)	glpF(1)	gmk(4)	pta(12)	tpi(1)	yqiL(10)
GCA_000547245.1_cds.fna	saureus	609	arcC(3)	aroE(3)	glpF(1)	gmk(58)	pta(4)	tpi(4)	yqiL(3)
GCA_000547265.1_cds.fna	saureus	5	arcC(1)	aroE(4)	glpF(1)	gmk(4)	pta(12)	tpi(1)	yqiL(10)
GCA_000547285.1_cds.fna	saureus	609	arcC(3)	aroE(3)	glpF(1)	gmk(58)	pta(4)	tpi(4)	yqiL(3)
GCA_000547305.1_cds.fna	saureus	5	arcC(1)	aroE(4)	glpF(1)	gmk(4)	pta(12)	tpi(1)	yqiL(10)
GCA_000547325.1_cds.fna	saureus	105	arcC(1)	aroE(4)	glpF(1)	gmk(4)	pta(12)	tpi(1)	yqiL(28)
GCA_000547345.1_cds.fna	saureus	105	arcC(1)	aroE(4)	glpF(1)	gmk(4)	pta(12)	tpi(1)	yqiL(28)
GCA_000547365.1_cds.fna	saureus	5	arcC(1)	aroE(4)	glpF(1)	gmk(4)	pta(12)	tpi(1)	yqiL(10)
GCA_000547385.1_cds.fna	saureus	105	arcC(1)	aroE(4)	glpF(1)	gmk(4)	pta(12)	tpi(1)	yqiL(28)
GCA_000547405.1_cds.fna	saureus	231	arcC(1)	aroE(34)	glpF(1)	gmk(4)	pta(12)	tpi(1)	yqiL(28)
GCA_000547425.1_cds.fna	saureus	5	arcC(1)	aroE(4)	glpF(1)	gmk(4)	pta(12)	tpi(1)	yqiL(10)
GCA_000547445.1_cds.fna	saureus	5	arcC(1)	aroE(4)	glpF(1)	gmk(4)	pta(12)	tpi(1)	yqiL(10)
GCA_000547465.1_cds.fna	saureus	105	arcC(1)	aroE(4)	glpF(1)	gmk(4)	pta(12)	tpi(1)	yqiL(28)
GCA_000547485.1_cds.fna	saureus	5	arcC(1)	aroE(4)	glpF(1)	gmk(4)	pta(12)	tpi(1)	yqiL(10)
GCA_000547505.1_cds.fna	saureus	105	arcC(1)	aroE(4)	glpF(1)	gmk(4)	pta(12)	tpi(1)	yqiL(28)
GCA_000547525.1_cds.fna	saureus	105	arcC(1)	aroE(4)	glpF(1)	gmk(4)	pta(12)	tpi(1)	yqiL(28)
GCA_000547545.1_cds.fna	saureus	5	arcC(1)	aroE(4)	glpF(1)	gmk(4)	pta(12)	tpi(1)	yqiL(10)
GCA_000547565.1_cds.fna	saureus	5	arcC(1)	aroE(4)	glpF(1)	gmk(4)	pta(12)	tpi(1)	yqiL(10)
GCA_000547585.1_cds.fna	saureus	5	arcC(1)	aroE(4)	glpF(1)	gmk(4)	pta(12)	tpi(1)	yqiL(10)
GCA_000547605.1_cds.fna	saureus	105	arcC(1)	aroE(4)	glpF(1)	gmk(4)	pta(12)	tpi(1)	yqiL(28)
GCA_000547625.1_cds.fna	saureus	105	arcC(1)	aroE(4)	glpF(1)	gmk(4)	pta(12)	tpi(1)	yqiL(28)
GCA_000547645.1_cds.fna	saureus	5	arcC(1)	aroE(4)	glpF(1)	gmk(4)	pta(12)	tpi(1)	yqiL(10)
GCA_000547665.1_cds.fna	saureus	105	arcC(1)	aroE(4)	glpF(1)	gmk(4)	pta(12)	tpi(1)	yqiL(28)
GCA_000547685.1_cds.fna	saureus	5	arcC(1)	aroE(4)	glpF(1)	gmk(4)	pta(12)	tpi(1)	yqiL(10)
GCA_000547705.1_cds.fna	saureus	3408	arcC(3)	aroE(3)	glpF(1)	gmk(255)	pta(4)	tpi(4)	yqiL(3)
GCA_000547725.1_cds.fna	saureus	5	arcC(1)	aroE(4)	glpF(1)	gmk(4)	pta(12)	tpi(1)	yqiL(10)
GCA_000547745.1_cds.fna	saureus	609	arcC(3)	aroE(3)	glpF(1)	gmk(58)	pta(4)	tpi(4)	yqiL(3)
GCA_000547765.1_cds.fna	saureus	45	arcC(10)	aroE(14)	glpF(8)	gmk(6)	pta(10)	tpi(3)	yqiL(2)
GCA_000547785.1_cds.fna	saureus	105	arcC(1)	aroE(4)	glpF(1)	gmk(4)	pta(12)	tpi(1)	yqiL(28)
GCA_000547805.1_cds.fna	saureus	5	arcC(1)	aroE(4)	glpF(1)	gmk(4)	pta(12)	tpi(1)	yqiL(10)
GCA_000547825.1_cds.fna	saureus	5	arcC(1)	aroE(4)	glpF(1)	gmk(4)	pta(12)	tpi(1)	yqiL(10)
GCA_000547845.1_cds.fna	saureus	609	arcC(3)	aroE(3)	glpF(1)	gmk(58)	pta(4)	tpi(4)	yqiL(3)
GCA_000547865.1_cds.fna	saureus	5	arcC(1)	aroE(4)	glpF(1)	gmk(4)	pta(12)	tpi(1)	yqiL(10)
GCA_000547885.1_cds.fna	saureus	3408	arcC(3)	aroE(3)	glpF(1)	gmk(255)	pta(4)	tpi(4)	yqiL(3)
GCA_000547905.1_cds.fna	saureus	609	arcC(3)	aroE(3)	glpF(1)	gmk(58)	pta(4)	tpi(4)	yqiL(3)
GCA_000547925.1_cds.fna	saureus	5	arcC(1)	aroE(4)	glpF(1)	gmk(4)	pta(12)	tpi(1)	yqiL(10)
GCA_000547945.1_cds.fna	saureus	5	arcC(1)	aroE(4)	glpF(1)	gmk(4)	pta(12)	tpi(1)	yqiL(10)
GCA_000547965.1_cds.fna	saureus	105	arcC(1)	aroE(4)	glpF(1)	gmk(4)	pta(12)	tpi(1)	yqiL(28)
GCA_000547985.1_cds.fna	saureus	5	arcC(1)	aroE(4)	glpF(1)	gmk(4)	pta(12)	tpi(1)	yqiL(10)
GCA_000548005.1_cds.fna	saureus	105	arcC(1)	aroE(4)	glpF(1)	gmk(4)	pta(12)	tpi(1)	yqiL(28)
GCA_000548025.1_cds.fna	saureus	105	arcC(1)	aroE(4)	glpF(1)	gmk(4)	pta(12)	tpi(1)	yqiL(28)
GCA_000548045.1_cds.fna	saureus	5	arcC(1)	aroE(4)	glpF(1)	gmk(4)	pta(12)	tpi(1)	yqiL(10)
GCA_000548065.1_cds.fna	saureus	231	arcC(1)	aroE(34)	glpF(1)	gmk(4)	pta(12)	tpi(1)	yqiL(28)
GCA_000548085.1_cds.fna	saureus	8	arcC(3)	aroE(3)	glpF(1)	gmk(1)	pta(4)	tpi(4)	yqiL(3)
GCA_000548105.1_cds.fna	saureus	5	arcC(1)	aroE(4)	glpF(1)	gmk(4)	pta(12)	tpi(1)	yqiL(10)
GCA_000548125.1_cds.fna	saureus	5	arcC(1)	aroE(4)	glpF(1)	gmk(4)	pta(12)	tpi(1)	yqiL(10)
GCA_000548145.1_cds.fna	saureus	5	arcC(1)	aroE(4)	glpF(1)	gmk(4)	pta(12)	tpi(1)	yqiL(10)
GCA_000548165.1_cds.fna	saureus	231	arcC(1)	aroE(34)	glpF(1)	gmk(4)	pta(12)	tpi(1)	yqiL(28)
GCA_000548185.1_cds.fna	saureus	5	arcC(1)	aroE(4)	glpF(1)	gmk(4)	pta(12)	tpi(1)	yqiL(10)
GCA_000548205.1_cds.fna	saureus	105	arcC(1)	aroE(4)	glpF(1)	gmk(4)	pta(12)	tpi(1)	yqiL(28)
GCA_000548225.1_cds.fna	saureus	5	arcC(1)	aroE(4)	glpF(1)	gmk(4)	pta(12)	tpi(1)	yqiL(10)
GCA_000548245.1_cds.fna	saureus	1618	arcC(1)	aroE(490)	glpF(1)	gmk(4)	pta(12)	tpi(1)	yqiL(10)
GCA_000548265.1_cds.fna	saureus	5	arcC(1)	aroE(4)	glpF(1)	gmk(4)	pta(12)	tpi(1)	yqiL(10)
GCA_000548285.1_cds.fna	saureus	5	arcC(1)	aroE(4)	glpF(1)	gmk(4)	pta(12)	tpi(1)	yqiL(10)
GCA_000548305.1_cds.fna	saureus	609	arcC(3)	aroE(3)	glpF(1)	gmk(58)	pta(4)	tpi(4)	yqiL(3)
GCA_000548325.1_cds.fna	saureus	5	arcC(1)	aroE(4)	glpF(1)	gmk(4)	pta(12)	tpi(1)	yqiL(10)
GCA_000548345.1_cds.fna	saureus	5	arcC(1)	aroE(4)	glpF(1)	gmk(4)	pta(12)	tpi(1)	yqiL(10)
GCA_000548365.1_cds.fna	saureus	231	arcC(1)	aroE(34)	glpF(1)	gmk(4)	pta(12)	tpi(1)	yqiL(28)
GCA_000548385.1_cds.fna	saureus	5	arcC(1)	aroE(4)	glpF(1)	gmk(4)	pta(12)	tpi(1)	yqiL(10)
GCA_000548405.1_cds.fna	saureus	609	arcC(3)	aroE(3)	glpF(1)	gmk(58)	pta(4)	tpi(4)	yqiL(3)
GCA_000548425.1_cds.fna	saureus	1618	arcC(1)	aroE(490)	glpF(1)	gmk(4)	pta(12)	tpi(1)	yqiL(10)
GCA_000548445.1_cds.fna	saureus	5	arcC(1)	aroE(4)	glpF(1)	gmk(4)	pta(12)	tpi(1)	yqiL(10)
GCA_000548465.1_cds.fna	saureus	105	arcC(1)	aroE(4)	glpF(1)	gmk(4)	pta(12)	tpi(1)	yqiL(28)
GCA_000548485.1_cds.fna	saureus	5	arcC(1)	aroE(4)	glpF(1)	gmk(4)	pta(12)	tpi(1)	yqiL(10)
GCA_000548505.1_cds.fna	saureus	105	arcC(1)	aroE(4)	glpF(1)	gmk(4)	pta(12)	tpi(1)	yqiL(28)
GCA_000548525.1_cds.fna	saureus	105	arcC(1)	aroE(4)	glpF(1)	gmk(4)	pta(12)	tpi(1)	yqiL(28)
GCA_000548545.1_cds.fna	saureus	5	arcC(1)	aroE(4)	glpF(1)	gmk(4)	pta(12)	tpi(1)	yqiL(10)
GCA_000548565.1_cds.fna	saureus	5	arcC(1)	aroE(4)	glpF(1)	gmk(4)	pta(12)	tpi(1)	yqiL(10)
GCA_000548585.1_cds.fna	saureus	5	arcC(1)	aroE(4)	glpF(1)	gmk(4)	pta(12)	tpi(1)	yqiL(10)
GCA_000548605.1_cds.fna	saureus	105	arcC(1)	aroE(4)	glpF(1)	gmk(4)	pta(12)	tpi(1)	yqiL(28)
GCA_000548625.1_cds.fna	saureus	5	arcC(1)	aroE(4)	glpF(1)	gmk(4)	pta(12)	tpi(1)	yqiL(10)
GCA_000548645.1_cds.fna	saureus	105	arcC(1)	aroE(4)	glpF(1)	gmk(4)	pta(12)	tpi(1)	yqiL(28)
GCA_000548665.1_cds.fna	saureus	5	arcC(1)	aroE(4)	glpF(1)	gmk(4)	pta(12)	tpi(1)	yqiL(10)
GCA_000548685.1_cds.fna	saureus	1618	arcC(1)	aroE(490)	glpF(1)	gmk(4)	pta(12)	tpi(1)	yqiL(10)
GCA_000548705.1_cds.fna	saureus	5	arcC(1)	aroE(4)	glpF(1)	gmk(4)	pta(12)	tpi(1)	yqiL(10)
GCA_000548725.1_cds.fna	saureus	5	arcC(1)	aroE(4)	glpF(1)	gmk(4)	pta(12)	tpi(1)	yqiL(10)
GCA_000548745.1_cds.fna	saureus	5	arcC(1)	aroE(4)	glpF(1)	gmk(4)	pta(12)	tpi(1)	yqiL(10)
GCA_000548765.1_cds.fna	saureus	105	arcC(1)	aroE(4)	glpF(1)	gmk(4)	pta(12)	tpi(1)	yqiL(28)
GCA_000548785.1_cds.fna	saureus	5	arcC(1)	aroE(4)	glpF(1)	gmk(4)	pta(12)	tpi(1)	yqiL(10)
GCA_000548805.1_cds.fna	saureus	5	arcC(1)	aroE(4)	glpF(1)	gmk(4)	pta(12)	tpi(1)	yqiL(10)
GCA_000548825.1_cds.fna	saureus	5	arcC(1)	aroE(4)	glpF(1)	gmk(4)	pta(12)	tpi(1)	yqiL(10)
GCA_000548845.1_cds.fna	saureus	5	arcC(1)	aroE(4)	glpF(1)	gmk(4)	pta(12)	tpi(1)	yqiL(10)
GCA_000548865.1_cds.fna	saureus	5	arcC(1)	aroE(4)	glpF(1)	gmk(4)	pta(12)	tpi(1)	yqiL(10)
GCA_000548885.1_cds.fna	saureus	609	arcC(3)	aroE(3)	glpF(1)	gmk(58)	pta(4)	tpi(4)	yqiL(3)
GCA_000548905.1_cds.fna	saureus	5	arcC(1)	aroE(4)	glpF(1)	gmk(4)	pta(12)	tpi(1)	yqiL(10)
GCA_000548925.1_cds.fna	saureus	105	arcC(1)	aroE(4)	glpF(1)	gmk(4)	pta(12)	tpi(1)	yqiL(28)
GCA_000548945.1_cds.fna	saureus	105	arcC(1)	aroE(4)	glpF(1)	gmk(4)	pta(12)	tpi(1)	yqiL(28)
GCA_000548965.1_cds.fna	saureus	1618	arcC(1)	aroE(490)	glpF(1)	gmk(4)	pta(12)	tpi(1)	yqiL(10)
GCA_000548985.1_cds.fna	saureus	105	arcC(1)	aroE(4)	glpF(1)	gmk(4)	pta(12)	tpi(1)	yqiL(28)
GCA_000549005.1_cds.fna	saureus	105	arcC(1)	aroE(4)	glpF(1)	gmk(4)	pta(12)	tpi(1)	yqiL(28)
GCA_000549025.1_cds.fna	saureus	5	arcC(1)	aroE(4)	glpF(1)	gmk(4)	pta(12)	tpi(1)	yqiL(10)
GCA_000549045.1_cds.fna	saureus	609	arcC(3)	aroE(3)	glpF(1)	gmk(58)	pta(4)	tpi(4)	yqiL(3)
GCA_000549065.1_cds.fna	saureus	105	arcC(1)	aroE(4)	glpF(1)	gmk(4)	pta(12)	tpi(1)	yqiL(28)
GCA_000549085.1_cds.fna	saureus	105	arcC(1)	aroE(4)	glpF(1)	gmk(4)	pta(12)	tpi(1)	yqiL(28)
GCA_000549105.1_cds.fna	saureus	105	arcC(1)	aroE(4)	glpF(1)	gmk(4)	pta(12)	tpi(1)	yqiL(28)
GCA_000549125.1_cds.fna	saureus	507	arcC(3)	aroE(3)	glpF(74)	gmk(58)	pta(4)	tpi(4)	yqiL(3)
GCA_000549145.1_cds.fna	saureus	5	arcC(1)	aroE(4)	glpF(1)	gmk(4)	pta(12)	tpi(1)	yqiL(10)
GCA_000549165.1_cds.fna	saureus	105	arcC(1)	aroE(4)	glpF(1)	gmk(4)	pta(12)	tpi(1)	yqiL(28)
GCA_000549185.1_cds.fna	saureus	105	arcC(1)	aroE(4)	glpF(1)	gmk(4)	pta(12)	tpi(1)	yqiL(28)
GCA_000549205.1_cds.fna	saureus	5	arcC(1)	aroE(4)	glpF(1)	gmk(4)	pta(12)	tpi(1)	yqiL(10)
GCA_000549225.1_cds.fna	saureus	5	arcC(1)	aroE(4)	glpF(1)	gmk(4)	pta(12)	tpi(1)	yqiL(10)
GCA_000549245.1_cds.fna	saureus	5	arcC(1)	aroE(4)	glpF(1)	gmk(4)	pta(12)	tpi(1)	yqiL(10)
GCA_000549265.1_cds.fna	saureus	5	arcC(1)	aroE(4)	glpF(1)	gmk(4)	pta(12)	tpi(1)	yqiL(10)
GCA_000549285.1_cds.fna	saureus	5	arcC(1)	aroE(4)	glpF(1)	gmk(4)	pta(12)	tpi(1)	yqiL(10)
GCA_000549305.1_cds.fna	saureus	105	arcC(1)	aroE(4)	glpF(1)	gmk(4)	pta(12)	tpi(1)	yqiL(28)
GCA_000549325.1_cds.fna	saureus	105	arcC(1)	aroE(4)	glpF(1)	gmk(4)	pta(12)	tpi(1)	yqiL(28)
GCA_000549345.1_cds.fna	saureus	105	arcC(1)	aroE(4)	glpF(1)	gmk(4)	pta(12)	tpi(1)	yqiL(28)
GCA_000549365.1_cds.fna	saureus	5	arcC(1)	aroE(4)	glpF(1)	gmk(4)	pta(12)	tpi(1)	yqiL(10)
GCA_000549385.1_cds.fna	saureus	105	arcC(1)	aroE(4)	glpF(1)	gmk(4)	pta(12)	tpi(1)	yqiL(28)
GCA_000549405.1_cds.fna	saureus	5	arcC(1)	aroE(4)	glpF(1)	gmk(4)	pta(12)	tpi(1)	yqiL(10)
GCA_000549425.1_cds.fna	saureus	5	arcC(1)	aroE(4)	glpF(1)	gmk(4)	pta(12)	tpi(1)	yqiL(10)
GCA_000549445.1_cds.fna	saureus	105	arcC(1)	aroE(4)	glpF(1)	gmk(4)	pta(12)	tpi(1)	yqiL(28)
GCA_000549465.1_cds.fna	saureus	5	arcC(1)	aroE(4)	glpF(1)	gmk(4)	pta(12)	tpi(1)	yqiL(10)
GCA_000549485.1_cds.fna	saureus	5	arcC(1)	aroE(4)	glpF(1)	gmk(4)	pta(12)	tpi(1)	yqiL(10)
GCA_000549505.1_cds.fna	saureus	5	arcC(1)	aroE(4)	glpF(1)	gmk(4)	pta(12)	tpi(1)	yqiL(10)
GCA_000549525.1_cds.fna	saureus	105	arcC(1)	aroE(4)	glpF(1)	gmk(4)	pta(12)	tpi(1)	yqiL(28)
GCA_000549545.1_cds.fna	saureus	609	arcC(3)	aroE(3)	glpF(1)	gmk(58)	pta(4)	tpi(4)	yqiL(3)
GCA_000549565.1_cds.fna	saureus	105	arcC(1)	aroE(4)	glpF(1)	gmk(4)	pta(12)	tpi(1)	yqiL(28)
GCA_000549585.1_cds.fna	saureus	5	arcC(1)	aroE(4)	glpF(1)	gmk(4)	pta(12)	tpi(1)	yqiL(10)
GCA_000549605.1_cds.fna	saureus	609	arcC(3)	aroE(3)	glpF(1)	gmk(58)	pta(4)	tpi(4)	yqiL(3)
GCA_000549625.1_cds.fna	saureus	231	arcC(1)	aroE(34)	glpF(1)	gmk(4)	pta(12)	tpi(1)	yqiL(28)
GCA_000549645.1_cds.fna	saureus	5	arcC(1)	aroE(4)	glpF(1)	gmk(4)	pta(12)	tpi(1)	yqiL(10)
GCA_000549665.1_cds.fna	saureus	5	arcC(1)	aroE(4)	glpF(1)	gmk(4)	pta(12)	tpi(1)	yqiL(10)
GCA_000549685.1_cds.fna	saureus	105	arcC(1)	aroE(4)	glpF(1)	gmk(4)	pta(12)	tpi(1)	yqiL(28)
GCA_000549705.1_cds.fna	saureus	-	arcC(1	1)	aroE(4)	glpF(1)	gmk(4)	pta(12)	tpi(1)
GCA_000549725.1_cds.fna	saureus	5	arcC(1)	aroE(4)	glpF(1)	gmk(4)	pta(12)	tpi(1)	yqiL(10)
GCA_000549745.1_cds.fna	saureus	5	arcC(1)	aroE(4)	glpF(1)	gmk(4)	pta(12)	tpi(1)	yqiL(10)
GCA_000549765.1_cds.fna	saureus	5	arcC(1)	aroE(4)	glpF(1)	gmk(4)	pta(12)	tpi(1)	yqiL(10)
GCA_000549785.1_cds.fna	saureus	5	arcC(1)	aroE(4)	glpF(1)	gmk(4)	pta(12)	tpi(1)	yqiL(10)
GCA_000549805.1_cds.fna	saureus	105	arcC(1)	aroE(4)	glpF(1)	gmk(4)	pta(12)	tpi(1)	yqiL(28)
GCA_000549825.1_cds.fna	saureus	105	arcC(1)	aroE(4)	glpF(1)	gmk(4)	pta(12)	tpi(1)	yqiL(28)
GCA_000549845.1_cds.fna	saureus	105	arcC(1)	aroE(4)	glpF(1)	gmk(4)	pta(12)	tpi(1)	yqiL(28)
GCA_000549865.1_cds.fna	saureus	105	arcC(1)	aroE(4)	glpF(1)	gmk(4)	pta(12)	tpi(1)	yqiL(28)
GCA_000549885.1_cds.fna	saureus	5	arcC(1)	aroE(4)	glpF(1)	gmk(4)	pta(12)	tpi(1)	yqiL(10)
GCA_000549905.1_cds.fna	saureus	105	arcC(1)	aroE(4)	glpF(1)	gmk(4)	pta(12)	tpi(1)	yqiL(28)
GCA_000549925.1_cds.fna	saureus	105	arcC(1)	aroE(4)	glpF(1)	gmk(4)	pta(12)	tpi(1)	yqiL(28)
GCA_000549945.1_cds.fna	saureus	105	arcC(1)	aroE(4)	glpF(1)	gmk(4)	pta(12)	tpi(1)	yqiL(28)
GCA_000549965.1_cds.fna	saureus	5	arcC(1)	aroE(4)	glpF(1)	gmk(4)	pta(12)	tpi(1)	yqiL(10)
GCA_000549985.1_cds.fna	saureus	1618	arcC(1)	aroE(490)	glpF(1)	gmk(4)	pta(12)	tpi(1)	yqiL(10)
GCA_000550005.1_cds.fna	saureus	5	arcC(1)	aroE(4)	glpF(1)	gmk(4)	pta(12)	tpi(1)	yqiL(10)
GCA_000550025.1_cds.fna	saureus	1618	arcC(1)	aroE(490)	glpF(1)	gmk(4)	pta(12)	tpi(1)	yqiL(10)
GCA_000550045.1_cds.fna	saureus	105	arcC(1)	aroE(4)	glpF(1)	gmk(4)	pta(12)	tpi(1)	yqiL(28)
GCA_000550065.1_cds.fna	saureus	105	arcC(1)	aroE(4)	glpF(1)	gmk(4)	pta(12)	tpi(1)	yqiL(28)
GCA_000550085.1_cds.fna	saureus	105	arcC(1)	aroE(4)	glpF(1)	gmk(4)	pta(12)	tpi(1)	yqiL(28)
GCA_000550105.1_cds.fna	saureus	5	arcC(1)	aroE(4)	glpF(1)	gmk(4)	pta(12)	tpi(1)	yqiL(10)
GCA_000550125.1_cds.fna	saureus	105	arcC(1)	aroE(4)	glpF(1)	gmk(4)	pta(12)	tpi(1)	yqiL(28)
GCA_000550145.1_cds.fna	saureus	5	arcC(1)	aroE(4)	glpF(1)	gmk(4)	pta(12)	tpi(1)	yqiL(10)
GCA_000550165.1_cds.fna	saureus	5	arcC(1)	aroE(4)	glpF(1)	gmk(4)	pta(12)	tpi(1)	yqiL(10)
GCA_000550185.1_cds.fna	saureus	5	arcC(1)	aroE(4)	glpF(1)	gmk(4)	pta(12)	tpi(1)	yqiL(10)
GCA_000550205.1_cds.fna	saureus	-	arcC(1	1)	aroE(4)	glpF(1)	gmk(4)	pta(12)	tpi(1)
GCA_000550225.1_cds.fna	saureus	105	arcC(1)	aroE(4)	glpF(1)	gmk(4)	pta(12)	tpi(1)	yqiL(28)
GCA_000550245.1_cds.fna	saureus	5	arcC(1)	aroE(4)	glpF(1)	gmk(4)	pta(12)	tpi(1)	yqiL(10)
GCA_000550265.1_cds.fna	saureus	1618	arcC(1)	aroE(490)	glpF(1)	gmk(4)	pta(12)	tpi(1)	yqiL(10)
GCA_000550285.1_cds.fna	saureus	105	arcC(1)	aroE(4)	glpF(1)	gmk(4)	pta(12)	tpi(1)	yqiL(28)
GCA_000550305.1_cds.fna	saureus	5	arcC(1)	aroE(4)	glpF(1)	gmk(4)	pta(12)	tpi(1)	yqiL(10)
GCA_000550325.1_cds.fna	saureus	5	arcC(1)	aroE(4)	glpF(1)	gmk(4)	pta(12)	tpi(1)	yqiL(10)
GCA_000550345.1_cds.fna	saureus	1618	arcC(1)	aroE(490)	glpF(1)	gmk(4)	pta(12)	tpi(1)	yqiL(10)
GCA_000550365.1_cds.fna	saureus	5	arcC(1)	aroE(4)	glpF(1)	gmk(4)	pta(12)	tpi(1)	yqiL(10)
GCA_000550385.1_cds.fna	saureus	1618	arcC(1)	aroE(490)	glpF(1)	gmk(4)	pta(12)	tpi(1)	yqiL(10)
GCA_000550405.1_cds.fna	saureus	5	arcC(1)	aroE(4)	glpF(1)	gmk(4)	pta(12)	tpi(1)	yqiL(10)
GCA_000550425.1_cds.fna	saureus	5	arcC(1)	aroE(4)	glpF(1)	gmk(4)	pta(12)	tpi(1)	yqiL(10)
GCA_000550445.1_cds.fna	saureus	5	arcC(1)	aroE(4)	glpF(1)	gmk(4)	pta(12)	tpi(1)	yqiL(10)
GCA_000550465.1_cds.fna	saureus	5	arcC(1)	aroE(4)	glpF(1)	gmk(4)	pta(12)	tpi(1)	yqiL(10)
GCA_000550485.1_cds.fna	saureus	5	arcC(1)	aroE(4)	glpF(1)	gmk(4)	pta(12)	tpi(1)	yqiL(10)
GCA_000550505.1_cds.fna	saureus	5	arcC(1)	aroE(4)	glpF(1)	gmk(4)	pta(12)	tpi(1)	yqiL(10)
GCA_000550525.1_cds.fna	saureus	5	arcC(1)	aroE(4)	glpF(1)	gmk(4)	pta(12)	tpi(1)	yqiL(10)
GCA_000550545.1_cds.fna	saureus	5	arcC(1)	aroE(4)	glpF(1)	gmk(4)	pta(12)	tpi(1)	yqiL(10)
GCA_000550565.1_cds.fna	saureus	5	arcC(1)	aroE(4)	glpF(1)	gmk(4)	pta(12)	tpi(1)	yqiL(10)
GCA_000550585.1_cds.fna	saureus	5	arcC(1)	aroE(4)	glpF(1)	gmk(4)	pta(12)	tpi(1)	yqiL(10)
GCA_000550605.1_cds.fna	saureus	5	arcC(1)	aroE(4)	glpF(1)	gmk(4)	pta(12)	tpi(1)	yqiL(10)
GCA_000550625.1_cds.fna	saureus	5	arcC(1)	aroE(4)	glpF(1)	gmk(4)	pta(12)	tpi(1)	yqiL(10)
GCA_000550645.1_cds.fna	saureus	5	arcC(1)	aroE(4)	glpF(1)	gmk(4)	pta(12)	tpi(1)	yqiL(10)
GCA_000550665.1_cds.fna	saureus	5	arcC(1)	aroE(4)	glpF(1)	gmk(4)	pta(12)	tpi(1)	yqiL(10)
GCA_000550685.1_cds.fna	saureus	5	arcC(1)	aroE(4)	glpF(1)	gmk(4)	pta(12)	tpi(1)	yqiL(10)
GCA_000550705.1_cds.fna	saureus	5	arcC(1)	aroE(4)	glpF(1)	gmk(4)	pta(12)	tpi(1)	yqiL(10)
GCA_000550725.1_cds.fna	saureus	5	arcC(1)	aroE(4)	glpF(1)	gmk(4)	pta(12)	tpi(1)	yqiL(10)
GCA_000550845.1_cds.fna	saureus	5	arcC(1)	aroE(4)	glpF(1)	gmk(4)	pta(12)	tpi(1)	yqiL(10)
GCA_000550865.1_cds.fna	saureus	105	arcC(1)	aroE(4)	glpF(1)	gmk(4)	pta(12)	tpi(1)	yqiL(28)
GCA_000550885.1_cds.fna	saureus	609	arcC(3)	aroE(3)	glpF(1)	gmk(58)	pta(4)	tpi(4)	yqiL(3)
GCA_000550905.1_cds.fna	saureus	609	arcC(3)	aroE(3)	glpF(1)	gmk(58)	pta(4)	tpi(4)	yqiL(3)
GCA_000550925.1_cds.fna	saureus	105	arcC(1)	aroE(4)	glpF(1)	gmk(4)	pta(12)	tpi(1)	yqiL(28)
GCA_000550945.1_cds.fna	saureus	105	arcC(1)	aroE(4)	glpF(1)	gmk(4)	pta(12)	tpi(1)	yqiL(28)
GCA_000550965.1_cds.fna	saureus	105	arcC(1)	aroE(4)	glpF(1)	gmk(4)	pta(12)	tpi(1)	yqiL(28)
GCA_000550985.1_cds.fna	saureus	5	arcC(1)	aroE(4)	glpF(1)	gmk(4)	pta(12)	tpi(1)	yqiL(10)
GCA_000551005.1_cds.fna	saureus	105	arcC(1)	aroE(4)	glpF(1)	gmk(4)	pta(12)	tpi(1)	yqiL(28)
GCA_000551025.1_cds.fna	saureus	105	arcC(1)	aroE(4)	glpF(1)	gmk(4)	pta(12)	tpi(1)	yqiL(28)
GCA_000551045.1_cds.fna	saureus	105	arcC(1)	aroE(4)	glpF(1)	gmk(4)	pta(12)	tpi(1)	yqiL(28)
GCA_000551065.1_cds.fna	saureus	5	arcC(1)	aroE(4)	glpF(1)	gmk(4)	pta(12)	tpi(1)	yqiL(10)
GCA_000551085.1_cds.fna	saureus	105	arcC(1)	aroE(4)	glpF(1)	gmk(4)	pta(12)	tpi(1)	yqiL(28)
GCA_000551105.1_cds.fna	saureus	105	arcC(1)	aroE(4)	glpF(1)	gmk(4)	pta(12)	tpi(1)	yqiL(28)
GCA_000551125.1_cds.fna	saureus	105	arcC(1)	aroE(4)	glpF(1)	gmk(4)	pta(12)	tpi(1)	yqiL(28)
GCA_000551145.1_cds.fna	saureus	180	arcC(1)	aroE(4)	glpF(1)	gmk(4)	pta(330)	tpi(1)	yqiL(10)
GCA_000551185.1_cds.fna	saureus	-	arcC(1)	aroE(4)	glpF(1)	gmk(4)	pta(12)	tpi(1	1)
GCA_000551205.1_cds.fna	saureus	105	arcC(1)	aroE(4)	glpF(1)	gmk(4)	pta(12)	tpi(1)	yqiL(28)
GCA_000551225.1_cds.fna	saureus	105	arcC(1)	aroE(4)	glpF(1)	gmk(4)	pta(12)	tpi(1)	yqiL(28)
GCA_000551245.1_cds.fna	saureus	5	arcC(1)	aroE(4)	glpF(1)	gmk(4)	pta(12)	tpi(1)	yqiL(10)
GCA_000551265.1_cds.fna	saureus	5	arcC(1)	aroE(4)	glpF(1)	gmk(4)	pta(12)	tpi(1)	yqiL(10)
GCA_000551285.1_cds.fna	saureus	105	arcC(1)	aroE(4)	glpF(1)	gmk(4)	pta(12)	tpi(1)	yqiL(28)
GCA_000551305.1_cds.fna	saureus	8	arcC(3)	aroE(3)	glpF(1)	gmk(1)	pta(4)	tpi(4)	yqiL(3)
GCA_000551325.1_cds.fna	saureus	105	arcC(1)	aroE(4)	glpF(1)	gmk(4)	pta(12)	tpi(1)	yqiL(28)
GCA_000551345.1_cds.fna	saureus	105	arcC(1)	aroE(4)	glpF(1)	gmk(4)	pta(12)	tpi(1)	yqiL(28)
GCA_000551365.1_cds.fna	saureus	105	arcC(1)	aroE(4)	glpF(1)	gmk(4)	pta(12)	tpi(1)	yqiL(28)
GCA_000551385.1_cds.fna	saureus	105	arcC(1)	aroE(4)	glpF(1)	gmk(4)	pta(12)	tpi(1)	yqiL(28)
GCA_000551405.1_cds.fna	saureus	-	arcC(1)	aroE(4)	glpF(1)	gmk(4)	pta(12)	tpi(1	1)
GCA_000551425.1_cds.fna	saureus	105	arcC(1)	aroE(4)	glpF(1)	gmk(4)	pta(12)	tpi(1)	yqiL(28)
GCA_000551445.1_cds.fna	saureus	5	arcC(1)	aroE(4)	glpF(1)	gmk(4)	pta(12)	tpi(1)	yqiL(10)
GCA_000551465.1_cds.fna	saureus	105	arcC(1)	aroE(4)	glpF(1)	gmk(4)	pta(12)	tpi(1)	yqiL(28)
GCA_000551485.1_cds.fna	saureus	5	arcC(1)	aroE(4)	glpF(1)	gmk(4)	pta(12)	tpi(1)	yqiL(10)
GCA_000551505.1_cds.fna	saureus	105	arcC(1)	aroE(4)	glpF(1)	gmk(4)	pta(12)	tpi(1)	yqiL(28)
GCA_000551525.1_cds.fna	saureus	105	arcC(1)	aroE(4)	glpF(1)	gmk(4)	pta(12)	tpi(1)	yqiL(28)
GCA_000551545.1_cds.fna	saureus	105	arcC(1)	aroE(4)	glpF(1)	gmk(4)	pta(12)	tpi(1)	yqiL(28)
GCA_000551565.1_cds.fna	saureus	105	arcC(1)	aroE(4)	glpF(1)	gmk(4)	pta(12)	tpi(1)	yqiL(28)
GCA_000551585.1_cds.fna	saureus	105	arcC(1)	aroE(4)	glpF(1)	gmk(4)	pta(12)	tpi(1)	yqiL(28)
GCA_000551605.1_cds.fna	saureus	105	arcC(1)	aroE(4)	glpF(1)	gmk(4)	pta(12)	tpi(1)	yqiL(28)
GCA_000551625.1_cds.fna	saureus	105	arcC(1)	aroE(4)	glpF(1)	gmk(4)	pta(12)	tpi(1)	yqiL(28)
GCA_000551645.1_cds.fna	saureus	5	arcC(1)	aroE(4)	glpF(1)	gmk(4)	pta(12)	tpi(1)	yqiL(10)
GCA_000551665.1_cds.fna	saureus	105	arcC(1)	aroE(4)	glpF(1)	gmk(4)	pta(12)	tpi(1)	yqiL(28)
GCA_000551685.1_cds.fna	saureus	105	arcC(1)	aroE(4)	glpF(1)	gmk(4)	pta(12)	tpi(1)	yqiL(28)
GCA_000551705.1_cds.fna	saureus	105	arcC(1)	aroE(4)	glpF(1)	gmk(4)	pta(12)	tpi(1)	yqiL(28)
GCA_000551725.1_cds.fna	saureus	5	arcC(1)	aroE(4)	glpF(1)	gmk(4)	pta(12)	tpi(1)	yqiL(10)
GCA_000551745.1_cds.fna	saureus	5	arcC(1)	aroE(4)	glpF(1)	gmk(4)	pta(12)	tpi(1)	yqiL(10)
GCA_000551765.1_cds.fna	saureus	5	arcC(1)	aroE(4)	glpF(1)	gmk(4)	pta(12)	tpi(1)	yqiL(10)
GCA_000551785.1_cds.fna	saureus	5	arcC(1)	aroE(4)	glpF(1)	gmk(4)	pta(12)	tpi(1)	yqiL(10)
GCA_000551805.1_cds.fna	saureus	609	arcC(3)	aroE(3)	glpF(1)	gmk(58)	pta(4)	tpi(4)	yqiL(3)
GCA_000551825.1_cds.fna	saureus	105	arcC(1)	aroE(4)	glpF(1)	gmk(4)	pta(12)	tpi(1)	yqiL(28)
GCA_000551845.1_cds.fna	saureus	105	arcC(1)	aroE(4)	glpF(1)	gmk(4)	pta(12)	tpi(1)	yqiL(28)
GCA_000551865.1_cds.fna	saureus	105	arcC(1)	aroE(4)	glpF(1)	gmk(4)	pta(12)	tpi(1)	yqiL(28)
GCA_000551885.1_cds.fna	saureus	5	arcC(1)	aroE(4)	glpF(1)	gmk(4)	pta(12)	tpi(1)	yqiL(10)
GCA_000551905.1_cds.fna	saureus	5	arcC(1)	aroE(4)	glpF(1)	gmk(4)	pta(12)	tpi(1)	yqiL(10)
GCA_000551925.1_cds.fna	saureus	105	arcC(1)	aroE(4)	glpF(1)	gmk(4)	pta(12)	tpi(1)	yqiL(28)
GCA_000551945.1_cds.fna	saureus	5	arcC(1)	aroE(4)	glpF(1)	gmk(4)	pta(12)	tpi(1)	yqiL(10)
GCA_000551965.1_cds.fna	saureus	5	arcC(1)	aroE(4)	glpF(1)	gmk(4)	pta(12)	tpi(1)	yqiL(10)
GCA_000551985.1_cds.fna	saureus	5	arcC(1)	aroE(4)	glpF(1)	gmk(4)	pta(12)	tpi(1)	yqiL(10)
GCA_000552005.1_cds.fna	saureus	5	arcC(1)	aroE(4)	glpF(1)	gmk(4)	pta(12)	tpi(1)	yqiL(10)
GCA_000552025.1_cds.fna	saureus	5	arcC(1)	aroE(4)	glpF(1)	gmk(4)	pta(12)	tpi(1)	yqiL(10)
GCA_000552045.1_cds.fna	saureus	5	arcC(1)	aroE(4)	glpF(1)	gmk(4)	pta(12)	tpi(1)	yqiL(10)
GCA_000552065.1_cds.fna	saureus	609	arcC(3)	aroE(3)	glpF(1)	gmk(58)	pta(4)	tpi(4)	yqiL(3)
GCA_000552085.1_cds.fna	saureus	105	arcC(1)	aroE(4)	glpF(1)	gmk(4)	pta(12)	tpi(1)	yqiL(28)
GCA_000552105.1_cds.fna	saureus	5	arcC(1)	aroE(4)	glpF(1)	gmk(4)	pta(12)	tpi(1)	yqiL(10)
GCA_000552125.1_cds.fna	saureus	609	arcC(3)	aroE(3)	glpF(1)	gmk(58)	pta(4)	tpi(4)	yqiL(3)
GCA_000552145.1_cds.fna	saureus	609	arcC(3)	aroE(3)	glpF(1)	gmk(58)	pta(4)	tpi(4)	yqiL(3)
GCA_000552165.1_cds.fna	saureus	609	arcC(3)	aroE(3)	glpF(1)	gmk(58)	pta(4)	tpi(4)	yqiL(3)
GCA_000552185.1_cds.fna	saureus	609	arcC(3)	aroE(3)	glpF(1)	gmk(58)	pta(4)	tpi(4)	yqiL(3)
GCA_000552205.1_cds.fna	saureus	5	arcC(1)	aroE(4)	glpF(1)	gmk(4)	pta(12)	tpi(1)	yqiL(10)
GCA_000552225.1_cds.fna	saureus	609	arcC(3)	aroE(3)	glpF(1)	gmk(58)	pta(4)	tpi(4)	yqiL(3)
GCA_000552245.1_cds.fna	saureus	105	arcC(1)	aroE(4)	glpF(1)	gmk(4)	pta(12)	tpi(1)	yqiL(28)
GCA_000552265.1_cds.fna	saureus	105	arcC(1)	aroE(4)	glpF(1)	gmk(4)	pta(12)	tpi(1)	yqiL(28)
GCA_000552285.1_cds.fna	saureus	105	arcC(1)	aroE(4)	glpF(1)	gmk(4)	pta(12)	tpi(1)	yqiL(28)
GCA_000552305.1_cds.fna	saureus	5	arcC(1)	aroE(4)	glpF(1)	gmk(4)	pta(12)	tpi(1)	yqiL(10)
GCA_000552325.1_cds.fna	saureus	5	arcC(1)	aroE(4)	glpF(1)	gmk(4)	pta(12)	tpi(1)	yqiL(10)
GCA_000552345.1_cds.fna	saureus	5	arcC(1)	aroE(4)	glpF(1)	gmk(4)	pta(12)	tpi(1)	yqiL(10)
GCA_000552365.1_cds.fna	saureus	105	arcC(1)	aroE(4)	glpF(1)	gmk(4)	pta(12)	tpi(1)	yqiL(28)
GCA_000552385.1_cds.fna	saureus	105	arcC(1)	aroE(4)	glpF(1)	gmk(4)	pta(12)	tpi(1)	yqiL(28)
GCA_000552405.1_cds.fna	saureus	609	arcC(3)	aroE(3)	glpF(1)	gmk(58)	pta(4)	tpi(4)	yqiL(3)
GCA_000552425.1_cds.fna	saureus	5	arcC(1)	aroE(4)	glpF(1)	gmk(4)	pta(12)	tpi(1)	yqiL(10)
GCA_000552445.1_cds.fna	saureus	105	arcC(1)	aroE(4)	glpF(1)	gmk(4)	pta(12)	tpi(1)	yqiL(28)
GCA_000552465.1_cds.fna	saureus	105	arcC(1)	aroE(4)	glpF(1)	gmk(4)	pta(12)	tpi(1)	yqiL(28)
GCA_000552485.1_cds.fna	saureus	105	arcC(1)	aroE(4)	glpF(1)	gmk(4)	pta(12)	tpi(1)	yqiL(28)
GCA_000552505.1_cds.fna	saureus	105	arcC(1)	aroE(4)	glpF(1)	gmk(4)	pta(12)	tpi(1)	yqiL(28)
GCA_000552535.1_cds.fna	saureus	5	arcC(1)	aroE(4)	glpF(1)	gmk(4)	pta(12)	tpi(1)	yqiL(10)
GCA_000552565.1_cds.fna	saureus	5	arcC(1)	aroE(4)	glpF(1)	gmk(4)	pta(12)	tpi(1)	yqiL(10)
GCA_000552585.1_cds.fna	saureus	105	arcC(1)	aroE(4)	glpF(1)	gmk(4)	pta(12)	tpi(1)	yqiL(28)
GCA_000552605.1_cds.fna	saureus	180	arcC(1)	aroE(4)	glpF(1)	gmk(4)	pta(330)	tpi(1)	yqiL(10)
GCA_000552625.1_cds.fna	saureus	105	arcC(1)	aroE(4)	glpF(1)	gmk(4)	pta(12)	tpi(1)	yqiL(28)
GCA_000552645.1_cds.fna	saureus	5	arcC(1)	aroE(4)	glpF(1)	gmk(4)	pta(12)	tpi(1)	yqiL(10)
GCA_000552665.1_cds.fna	saureus	840	arcC(1)	aroE(145)	glpF(1)	gmk(4)	pta(12)	tpi(1)	yqiL(10)
GCA_000552685.1_cds.fna	saureus	180	arcC(1)	aroE(4)	glpF(1)	gmk(4)	pta(330)	tpi(1)	yqiL(10)
GCA_000552705.1_cds.fna	saureus	105	arcC(1)	aroE(4)	glpF(1)	gmk(4)	pta(12)	tpi(1)	yqiL(28)
GCA_000552725.1_cds.fna	saureus	105	arcC(1)	aroE(4)	glpF(1)	gmk(4)	pta(12)	tpi(1)	yqiL(28)
GCA_000552745.1_cds.fna	saureus	105	arcC(1)	aroE(4)	glpF(1)	gmk(4)	pta(12)	tpi(1)	yqiL(28)
GCA_000552765.1_cds.fna	saureus	5	arcC(1)	aroE(4)	glpF(1)	gmk(4)	pta(12)	tpi(1)	yqiL(10)
GCA_000552785.1_cds.fna	saureus	5	arcC(1)	aroE(4)	glpF(1)	gmk(4)	pta(12)	tpi(1)	yqiL(10)
GCA_000552805.1_cds.fna	saureus	180	arcC(1)	aroE(4)	glpF(1)	gmk(4)	pta(330)	tpi(1)	yqiL(10)
GCA_000552825.1_cds.fna	saureus	180	arcC(1)	aroE(4)	glpF(1)	gmk(4)	pta(330)	tpi(1)	yqiL(10)
GCA_000552845.1_cds.fna	saureus	5	arcC(1)	aroE(4)	glpF(1)	gmk(4)	pta(12)	tpi(1)	yqiL(10)
GCA_000552865.1_cds.fna	saureus	105	arcC(1)	aroE(4)	glpF(1)	gmk(4)	pta(12)	tpi(1)	yqiL(28)
GCA_000552885.1_cds.fna	saureus	105	arcC(1)	aroE(4)	glpF(1)	gmk(4)	pta(12)	tpi(1)	yqiL(28)
GCA_000552905.1_cds.fna	saureus	5	arcC(1)	aroE(4)	glpF(1)	gmk(4)	pta(12)	tpi(1)	yqiL(10)
GCA_000552925.1_cds.fna	saureus	5	arcC(1)	aroE(4)	glpF(1)	gmk(4)	pta(12)	tpi(1)	yqiL(10)
GCA_000552945.1_cds.fna	saureus	5	arcC(1)	aroE(4)	glpF(1)	gmk(4)	pta(12)	tpi(1)	yqiL(10)
GCA_000552965.1_cds.fna	saureus	5	arcC(1)	aroE(4)	glpF(1)	gmk(4)	pta(12)	tpi(1)	yqiL(10)
GCA_000552985.1_cds.fna	saureus	105	arcC(1)	aroE(4)	glpF(1)	gmk(4)	pta(12)	tpi(1)	yqiL(28)
GCA_000553005.1_cds.fna	saureus	105	arcC(1)	aroE(4)	glpF(1)	gmk(4)	pta(12)	tpi(1)	yqiL(28)
GCA_000553025.1_cds.fna	saureus	105	arcC(1)	aroE(4)	glpF(1)	gmk(4)	pta(12)	tpi(1)	yqiL(28)
GCA_000553045.1_cds.fna	saureus	5	arcC(1)	aroE(4)	glpF(1)	gmk(4)	pta(12)	tpi(1)	yqiL(10)
GCA_000553065.1_cds.fna	saureus	105	arcC(1)	aroE(4)	glpF(1)	gmk(4)	pta(12)	tpi(1)	yqiL(28)
GCA_000553085.1_cds.fna	saureus	105	arcC(1)	aroE(4)	glpF(1)	gmk(4)	pta(12)	tpi(1)	yqiL(28)
GCA_000553105.1_cds.fna	saureus	105	arcC(1)	aroE(4)	glpF(1)	gmk(4)	pta(12)	tpi(1)	yqiL(28)
GCA_000553125.1_cds.fna	saureus	5	arcC(1)	aroE(4)	glpF(1)	gmk(4)	pta(12)	tpi(1)	yqiL(10)
GCA_000553145.1_cds.fna	saureus	5	arcC(1)	aroE(4)	glpF(1)	gmk(4)	pta(12)	tpi(1)	yqiL(10)
GCA_000553165.1_cds.fna	saureus	105	arcC(1)	aroE(4)	glpF(1)	gmk(4)	pta(12)	tpi(1)	yqiL(28)
GCA_000553185.1_cds.fna	saureus	105	arcC(1)	aroE(4)	glpF(1)	gmk(4)	pta(12)	tpi(1)	yqiL(28)
GCA_000553205.1_cds.fna	saureus	5	arcC(1)	aroE(4)	glpF(1)	gmk(4)	pta(12)	tpi(1)	yqiL(10)
GCA_000553225.1_cds.fna	saureus	5	arcC(1)	aroE(4)	glpF(1)	gmk(4)	pta(12)	tpi(1)	yqiL(10)
GCA_000553245.1_cds.fna	saureus	5	arcC(1)	aroE(4)	glpF(1)	gmk(4)	pta(12)	tpi(1)	yqiL(10)
GCA_000553265.1_cds.fna	saureus	105	arcC(1)	aroE(4)	glpF(1)	gmk(4)	pta(12)	tpi(1)	yqiL(28)
GCA_000553285.1_cds.fna	saureus	5	arcC(1)	aroE(4)	glpF(1)	gmk(4)	pta(12)	tpi(1)	yqiL(10)
GCA_000553305.1_cds.fna	saureus	5	arcC(1)	aroE(4)	glpF(1)	gmk(4)	pta(12)	tpi(1)	yqiL(10)
GCA_000553325.1_cds.fna	saureus	609	arcC(3)	aroE(3)	glpF(1)	gmk(58)	pta(4)	tpi(4)	yqiL(3)
GCA_000553345.1_cds.fna	saureus	5	arcC(1)	aroE(4)	glpF(1)	gmk(4)	pta(12)	tpi(1)	yqiL(10)
GCA_000553365.1_cds.fna	saureus	105	arcC(1)	aroE(4)	glpF(1)	gmk(4)	pta(12)	tpi(1)	yqiL(28)
GCA_000553385.1_cds.fna	saureus	5	arcC(1)	aroE(4)	glpF(1)	gmk(4)	pta(12)	tpi(1)	yqiL(10)
GCA_000553405.1_cds.fna	saureus	105	arcC(1)	aroE(4)	glpF(1)	gmk(4)	pta(12)	tpi(1)	yqiL(28)
GCA_000553425.1_cds.fna	saureus	5	arcC(1)	aroE(4)	glpF(1)	gmk(4)	pta(12)	tpi(1)	yqiL(10)
GCA_000553445.1_cds.fna	saureus	5	arcC(1)	aroE(4)	glpF(1)	gmk(4)	pta(12)	tpi(1)	yqiL(10)
GCA_000553465.1_cds.fna	saureus	5	arcC(1)	aroE(4)	glpF(1)	gmk(4)	pta(12)	tpi(1)	yqiL(10)
GCA_000553485.1_cds.fna	saureus	5	arcC(1)	aroE(4)	glpF(1)	gmk(4)	pta(12)	tpi(1)	yqiL(10)
GCA_000553505.1_cds.fna	saureus	5	arcC(1)	aroE(4)	glpF(1)	gmk(4)	pta(12)	tpi(1)	yqiL(10)
GCA_000553525.1_cds.fna	saureus	105	arcC(1)	aroE(4)	glpF(1)	gmk(4)	pta(12)	tpi(1)	yqiL(28)
GCA_000553545.1_cds.fna	saureus	105	arcC(1)	aroE(4)	glpF(1)	gmk(4)	pta(12)	tpi(1)	yqiL(28)
GCA_000553575.1_cds.fna	saureus	5	arcC(1)	aroE(4)	glpF(1)	gmk(4)	pta(12)	tpi(1)	yqiL(10)
GCA_000553595.1_cds.fna	saureus	105	arcC(1)	aroE(4)	glpF(1)	gmk(4)	pta(12)	tpi(1)	yqiL(28)
GCA_000553615.1_cds.fna	saureus	5	arcC(1)	aroE(4)	glpF(1)	gmk(4)	pta(12)	tpi(1)	yqiL(10)
GCA_000553635.1_cds.fna	saureus	5	arcC(1)	aroE(4)	glpF(1)	gmk(4)	pta(12)	tpi(1)	yqiL(10)
GCA_000553655.1_cds.fna	saureus	5	arcC(1)	aroE(4)	glpF(1)	gmk(4)	pta(12)	tpi(1)	yqiL(10)
GCA_000553675.1_cds.fna	saureus	5	arcC(1)	aroE(4)	glpF(1)	gmk(4)	pta(12)	tpi(1)	yqiL(10)
GCA_000553695.1_cds.fna	saureus	5	arcC(1)	aroE(4)	glpF(1)	gmk(4)	pta(12)	tpi(1)	yqiL(10)
GCA_000553715.1_cds.fna	saureus	5	arcC(1)	aroE(4)	glpF(1)	gmk(4)	pta(12)	tpi(1)	yqiL(10)
GCA_000553735.1_cds.fna	saureus	105	arcC(1)	aroE(4)	glpF(1)	gmk(4)	pta(12)	tpi(1)	yqiL(28)
GCA_000553755.1_cds.fna	saureus	5	arcC(1)	aroE(4)	glpF(1)	gmk(4)	pta(12)	tpi(1)	yqiL(10)
GCA_000553775.1_cds.fna	saureus	5	arcC(1)	aroE(4)	glpF(1)	gmk(4)	pta(12)	tpi(1)	yqiL(10)
GCA_000553795.1_cds.fna	saureus	5	arcC(1)	aroE(4)	glpF(1)	gmk(4)	pta(12)	tpi(1)	yqiL(10)
GCA_000553815.1_cds.fna	saureus	5	arcC(1)	aroE(4)	glpF(1)	gmk(4)	pta(12)	tpi(1)	yqiL(10)
GCA_000553835.1_cds.fna	saureus	5	arcC(1)	aroE(4)	glpF(1)	gmk(4)	pta(12)	tpi(1)	yqiL(10)
GCA_000553855.1_cds.fna	saureus	5	arcC(1)	aroE(4)	glpF(1)	gmk(4)	pta(12)	tpi(1)	yqiL(10)
GCA_000553875.1_cds.fna	saureus	105	arcC(1)	aroE(4)	glpF(1)	gmk(4)	pta(12)	tpi(1)	yqiL(28)
GCA_000553905.1_cds.fna	saureus	5	arcC(1)	aroE(4)	glpF(1)	gmk(4)	pta(12)	tpi(1)	yqiL(10)
GCA_000553925.1_cds.fna	saureus	5	arcC(1)	aroE(4)	glpF(1)	gmk(4)	pta(12)	tpi(1)	yqiL(10)
GCA_000553945.1_cds.fna	saureus	5	arcC(1)	aroE(4)	glpF(1)	gmk(4)	pta(12)	tpi(1)	yqiL(10)
GCA_000553965.1_cds.fna	saureus	5	arcC(1)	aroE(4)	glpF(1)	gmk(4)	pta(12)	tpi(1)	yqiL(10)
GCA_000553985.1_cds.fna	saureus	5	arcC(1)	aroE(4)	glpF(1)	gmk(4)	pta(12)	tpi(1)	yqiL(10)
GCA_000554005.1_cds.fna	saureus	105	arcC(1)	aroE(4)	glpF(1)	gmk(4)	pta(12)	tpi(1)	yqiL(28)
GCA_000554025.1_cds.fna	saureus	105	arcC(1)	aroE(4)	glpF(1)	gmk(4)	pta(12)	tpi(1)	yqiL(28)
GCA_000554045.1_cds.fna	saureus	5	arcC(1)	aroE(4)	glpF(1)	gmk(4)	pta(12)	tpi(1)	yqiL(10)
GCA_000554065.1_cds.fna	saureus	5	arcC(1)	aroE(4)	glpF(1)	gmk(4)	pta(12)	tpi(1)	yqiL(10)
GCA_000554085.1_cds.fna	saureus	5	arcC(1)	aroE(4)	glpF(1)	gmk(4)	pta(12)	tpi(1)	yqiL(10)
GCA_000554105.1_cds.fna	saureus	5	arcC(1)	aroE(4)	glpF(1)	gmk(4)	pta(12)	tpi(1)	yqiL(10)
GCA_000554125.1_cds.fna	saureus	5	arcC(1)	aroE(4)	glpF(1)	gmk(4)	pta(12)	tpi(1)	yqiL(10)
GCA_000554145.1_cds.fna	saureus	180	arcC(1)	aroE(4)	glpF(1)	gmk(4)	pta(330)	tpi(1)	yqiL(10)
GCA_000554165.1_cds.fna	saureus	105	arcC(1)	aroE(4)	glpF(1)	gmk(4)	pta(12)	tpi(1)	yqiL(28)
GCA_000554185.1_cds.fna	saureus	5	arcC(1)	aroE(4)	glpF(1)	gmk(4)	pta(12)	tpi(1)	yqiL(10)
GCA_000554205.1_cds.fna	saureus	105	arcC(1)	aroE(4)	glpF(1)	gmk(4)	pta(12)	tpi(1)	yqiL(28)
GCA_000554225.1_cds.fna	saureus	5	arcC(1)	aroE(4)	glpF(1)	gmk(4)	pta(12)	tpi(1)	yqiL(10)
GCA_000554245.1_cds.fna	saureus	105	arcC(1)	aroE(4)	glpF(1)	gmk(4)	pta(12)	tpi(1)	yqiL(28)
GCA_000554265.1_cds.fna	saureus	248	arcC(1)	aroE(4)	glpF(441)	gmk(4)	pta(12)	tpi(1)	yqiL(10)
GCA_000554285.1_cds.fna	saureus	105	arcC(1)	aroE(4)	glpF(1)	gmk(4)	pta(12)	tpi(1)	yqiL(28)
GCA_000554305.1_cds.fna	saureus	5	arcC(1)	aroE(4)	glpF(1)	gmk(4)	pta(12)	tpi(1)	yqiL(10)
GCA_000554325.1_cds.fna	saureus	5	arcC(1)	aroE(4)	glpF(1)	gmk(4)	pta(12)	tpi(1)	yqiL(10)
GCA_000554345.1_cds.fna	saureus	5	arcC(1)	aroE(4)	glpF(1)	gmk(4)	pta(12)	tpi(1)	yqiL(10)
GCA_000554365.1_cds.fna	saureus	180	arcC(1)	aroE(4)	glpF(1)	gmk(4)	pta(330)	tpi(1)	yqiL(10)
GCA_000554385.1_cds.fna	saureus	105	arcC(1)	aroE(4)	glpF(1)	gmk(4)	pta(12)	tpi(1)	yqiL(28)
GCA_000554405.1_cds.fna	saureus	105	arcC(1)	aroE(4)	glpF(1)	gmk(4)	pta(12)	tpi(1)	yqiL(28)
GCA_000554425.1_cds.fna	saureus	5	arcC(1)	aroE(4)	glpF(1)	gmk(4)	pta(12)	tpi(1)	yqiL(10)
GCA_000554445.1_cds.fna	saureus	105	arcC(1)	aroE(4)	glpF(1)	gmk(4)	pta(12)	tpi(1)	yqiL(28)
GCA_000554465.1_cds.fna	saureus	180	arcC(1)	aroE(4)	glpF(1)	gmk(4)	pta(330)	tpi(1)	yqiL(10)
GCA_000554485.1_cds.fna	saureus	105	arcC(1)	aroE(4)	glpF(1)	gmk(4)	pta(12)	tpi(1)	yqiL(28)
GCA_000554505.1_cds.fna	saureus	5	arcC(1)	aroE(4)	glpF(1)	gmk(4)	pta(12)	tpi(1)	yqiL(10)
GCA_000554525.1_cds.fna	saureus	105	arcC(1)	aroE(4)	glpF(1)	gmk(4)	pta(12)	tpi(1)	yqiL(28)
GCA_000554545.1_cds.fna	saureus	105	arcC(1)	aroE(4)	glpF(1)	gmk(4)	pta(12)	tpi(1)	yqiL(28)
GCA_000554565.1_cds.fna	saureus	-	arcC(1)	aroE(4)	glpF(1)	gmk(4)	pta(12)	tpi(1	1)
GCA_000554585.1_cds.fna	saureus	5	arcC(1)	aroE(4)	glpF(1)	gmk(4)	pta(12)	tpi(1)	yqiL(10)
GCA_000554605.1_cds.fna	saureus	5	arcC(1)	aroE(4)	glpF(1)	gmk(4)	pta(12)	tpi(1)	yqiL(10)
GCA_000554625.1_cds.fna	saureus	45	arcC(10)	aroE(14)	glpF(8)	gmk(6)	pta(10)	tpi(3)	yqiL(2)
GCA_000554645.1_cds.fna	saureus	180	arcC(1)	aroE(4)	glpF(1)	gmk(4)	pta(330)	tpi(1)	yqiL(10)
GCA_000554665.1_cds.fna	saureus	105	arcC(1)	aroE(4)	glpF(1)	gmk(4)	pta(12)	tpi(1)	yqiL(28)
GCA_000554685.1_cds.fna	saureus	5	arcC(1)	aroE(4)	glpF(1)	gmk(4)	pta(12)	tpi(1)	yqiL(10)
GCA_000554705.1_cds.fna	saureus	105	arcC(1)	aroE(4)	glpF(1)	gmk(4)	pta(12)	tpi(1)	yqiL(28)
GCA_000554725.1_cds.fna	saureus	5	arcC(1)	aroE(4)	glpF(1)	gmk(4)	pta(12)	tpi(1)	yqiL(10)
GCA_000554745.1_cds.fna	saureus	105	arcC(1)	aroE(4)	glpF(1)	gmk(4)	pta(12)	tpi(1)	yqiL(28)
GCA_000554765.1_cds.fna	saureus	105	arcC(1)	aroE(4)	glpF(1)	gmk(4)	pta(12)	tpi(1)	yqiL(28)
GCA_000554785.1_cds.fna	saureus	105	arcC(1)	aroE(4)	glpF(1)	gmk(4)	pta(12)	tpi(1)	yqiL(28)
GCA_000554805.1_cds.fna	saureus	105	arcC(1)	aroE(4)	glpF(1)	gmk(4)	pta(12)	tpi(1)	yqiL(28)
GCA_000554825.1_cds.fna	saureus	5	arcC(1)	aroE(4)	glpF(1)	gmk(4)	pta(12)	tpi(1)	yqiL(10)
GCA_000554845.1_cds.fna	saureus	105	arcC(1)	aroE(4)	glpF(1)	gmk(4)	pta(12)	tpi(1)	yqiL(28)
GCA_000554865.1_cds.fna	saureus	609	arcC(3)	aroE(3)	glpF(1)	gmk(58)	pta(4)	tpi(4)	yqiL(3)
GCA_000554885.1_cds.fna	saureus	105	arcC(1)	aroE(4)	glpF(1)	gmk(4)	pta(12)	tpi(1)	yqiL(28)
GCA_000554905.1_cds.fna	saureus	5	arcC(1)	aroE(4)	glpF(1)	gmk(4)	pta(12)	tpi(1)	yqiL(10)
GCA_000554925.1_cds.fna	saureus	-	arcC(1)	aroE(4)	glpF(1)	gmk(4)	pta(12)	tpi(1	1)
GCA_000554945.1_cds.fna	saureus	5	arcC(1)	aroE(4)	glpF(1)	gmk(4)	pta(12)	tpi(1)	yqiL(10)
GCA_000554965.1_cds.fna	saureus	5	arcC(1)	aroE(4)	glpF(1)	gmk(4)	pta(12)	tpi(1)	yqiL(10)
GCA_000554985.1_cds.fna	saureus	105	arcC(1)	aroE(4)	glpF(1)	gmk(4)	pta(12)	tpi(1)	yqiL(28)
GCA_000555005.1_cds.fna	saureus	180	arcC(1)	aroE(4)	glpF(1)	gmk(4)	pta(330)	tpi(1)	yqiL(10)
GCA_000555025.1_cds.fna	saureus	5	arcC(1)	aroE(4)	glpF(1)	gmk(4)	pta(12)	tpi(1)	yqiL(10)
GCA_000555045.1_cds.fna	saureus	5	arcC(1)	aroE(4)	glpF(1)	gmk(4)	pta(12)	tpi(1)	yqiL(10)
GCA_000555065.1_cds.fna	saureus	609	arcC(3)	aroE(3)	glpF(1)	gmk(58)	pta(4)	tpi(4)	yqiL(3)
GCA_000555085.1_cds.fna	saureus	105	arcC(1)	aroE(4)	glpF(1)	gmk(4)	pta(12)	tpi(1)	yqiL(28)
GCA_000555105.1_cds.fna	saureus	5	arcC(1)	aroE(4)	glpF(1)	gmk(4)	pta(12)	tpi(1)	yqiL(10)
GCA_000555125.1_cds.fna	saureus	5	arcC(1)	aroE(4)	glpF(1)	gmk(4)	pta(12)	tpi(1)	yqiL(10)
GCA_000555145.1_cds.fna	saureus	30	arcC(2)	aroE(2)	glpF(2)	gmk(2)	pta(6)	tpi(3)	yqiL(2)
GCA_000555165.1_cds.fna	saureus	105	arcC(1)	aroE(4)	glpF(1)	gmk(4)	pta(12)	tpi(1)	yqiL(28)
GCA_000555185.1_cds.fna	saureus	105	arcC(1)	aroE(4)	glpF(1)	gmk(4)	pta(12)	tpi(1)	yqiL(28)
GCA_000555205.1_cds.fna	saureus	5	arcC(1)	aroE(4)	glpF(1)	gmk(4)	pta(12)	tpi(1)	yqiL(10)
GCA_000555225.1_cds.fna	saureus	105	arcC(1)	aroE(4)	glpF(1)	gmk(4)	pta(12)	tpi(1)	yqiL(28)
GCA_000555245.1_cds.fna	saureus	5	arcC(1)	aroE(4)	glpF(1)	gmk(4)	pta(12)	tpi(1)	yqiL(10)
GCA_000555265.1_cds.fna	saureus	105	arcC(1)	aroE(4)	glpF(1)	gmk(4)	pta(12)	tpi(1)	yqiL(28)
GCA_000555285.1_cds.fna	saureus	105	arcC(1)	aroE(4)	glpF(1)	gmk(4)	pta(12)	tpi(1)	yqiL(28)
GCA_000555305.1_cds.fna	saureus	5	arcC(1)	aroE(4)	glpF(1)	gmk(4)	pta(12)	tpi(1)	yqiL(10)
GCA_000555325.1_cds.fna	saureus	5	arcC(1)	aroE(4)	glpF(1)	gmk(4)	pta(12)	tpi(1)	yqiL(10)
GCA_000555345.1_cds.fna	saureus	105	arcC(1)	aroE(4)	glpF(1)	gmk(4)	pta(12)	tpi(1)	yqiL(28)
GCA_000555365.1_cds.fna	saureus	105	arcC(1)	aroE(4)	glpF(1)	gmk(4)	pta(12)	tpi(1)	yqiL(28)
GCA_000555385.1_cds.fna	saureus	5	arcC(1)	aroE(4)	glpF(1)	gmk(4)	pta(12)	tpi(1)	yqiL(10)
GCA_000555405.1_cds.fna	saureus	5	arcC(1)	aroE(4)	glpF(1)	gmk(4)	pta(12)	tpi(1)	yqiL(10)
GCA_000555425.1_cds.fna	saureus	105	arcC(1)	aroE(4)	glpF(1)	gmk(4)	pta(12)	tpi(1)	yqiL(28)
GCA_000555445.1_cds.fna	saureus	105	arcC(1)	aroE(4)	glpF(1)	gmk(4)	pta(12)	tpi(1)	yqiL(28)
GCA_000555465.1_cds.fna	saureus	105	arcC(1)	aroE(4)	glpF(1)	gmk(4)	pta(12)	tpi(1)	yqiL(28)
GCA_000555485.1_cds.fna	saureus	3406	arcC(1)	aroE(4)	glpF(1)	gmk(254)	pta(12)	tpi(1)	yqiL(28)
GCA_000555505.1_cds.fna	saureus	5	arcC(1)	aroE(4)	glpF(1)	gmk(4)	pta(12)	tpi(1)	yqiL(10)
GCA_000555525.1_cds.fna	saureus	5	arcC(1)	aroE(4)	glpF(1)	gmk(4)	pta(12)	tpi(1)	yqiL(10)
GCA_000555545.1_cds.fna	saureus	5	arcC(1)	aroE(4)	glpF(1)	gmk(4)	pta(12)	tpi(1)	yqiL(10)
GCA_000555565.1_cds.fna	saureus	105	arcC(1)	aroE(4)	glpF(1)	gmk(4)	pta(12)	tpi(1)	yqiL(28)
GCA_000555585.1_cds.fna	saureus	5	arcC(1)	aroE(4)	glpF(1)	gmk(4)	pta(12)	tpi(1)	yqiL(10)
GCA_000555605.1_cds.fna	saureus	105	arcC(1)	aroE(4)	glpF(1)	gmk(4)	pta(12)	tpi(1)	yqiL(28)
GCA_000555625.1_cds.fna	saureus	5	arcC(1)	aroE(4)	glpF(1)	gmk(4)	pta(12)	tpi(1)	yqiL(10)
GCA_000555645.1_cds.fna	saureus	105	arcC(1)	aroE(4)	glpF(1)	gmk(4)	pta(12)	tpi(1)	yqiL(28)
GCA_000555665.1_cds.fna	saureus	5	arcC(1)	aroE(4)	glpF(1)	gmk(4)	pta(12)	tpi(1)	yqiL(10)
GCA_000555685.1_cds.fna	saureus	5	arcC(1)	aroE(4)	glpF(1)	gmk(4)	pta(12)	tpi(1)	yqiL(10)
GCA_000555705.1_cds.fna	saureus	105	arcC(1)	aroE(4)	glpF(1)	gmk(4)	pta(12)	tpi(1)	yqiL(28)
GCA_000555725.1_cds.fna	saureus	15	arcC(13)	aroE(13)	glpF(1)	gmk(1)	pta(12)	tpi(11)	yqiL(13)
GCA_000555745.1_cds.fna	saureus	5	arcC(1)	aroE(4)	glpF(1)	gmk(4)	pta(12)	tpi(1)	yqiL(10)
GCA_000555765.1_cds.fna	saureus	5	arcC(1)	aroE(4)	glpF(1)	gmk(4)	pta(12)	tpi(1)	yqiL(10)
GCA_000555785.1_cds.fna	saureus	105	arcC(1)	aroE(4)	glpF(1)	gmk(4)	pta(12)	tpi(1)	yqiL(28)
GCA_000555805.1_cds.fna	saureus	5	arcC(1)	aroE(4)	glpF(1)	gmk(4)	pta(12)	tpi(1)	yqiL(10)
GCA_000555825.1_cds.fna	saureus	105	arcC(1)	aroE(4)	glpF(1)	gmk(4)	pta(12)	tpi(1)	yqiL(28)
GCA_000555845.1_cds.fna	saureus	105	arcC(1)	aroE(4)	glpF(1)	gmk(4)	pta(12)	tpi(1)	yqiL(28)
GCA_000555865.1_cds.fna	saureus	5	arcC(1)	aroE(4)	glpF(1)	gmk(4)	pta(12)	tpi(1)	yqiL(10)
GCA_000555885.1_cds.fna	saureus	5	arcC(1)	aroE(4)	glpF(1)	gmk(4)	pta(12)	tpi(1)	yqiL(10)
GCA_000555905.1_cds.fna	saureus	36	arcC(2)	aroE(2)	glpF(2)	gmk(2)	pta(3)	tpi(3)	yqiL(2)
GCA_000555925.1_cds.fna	saureus	105	arcC(1)	aroE(4)	glpF(1)	gmk(4)	pta(12)	tpi(1)	yqiL(28)
GCA_000555945.1_cds.fna	saureus	180	arcC(1)	aroE(4)	glpF(1)	gmk(4)	pta(330)	tpi(1)	yqiL(10)
GCA_000555965.1_cds.fna	saureus	5	arcC(1)	aroE(4)	glpF(1)	gmk(4)	pta(12)	tpi(1)	yqiL(10)
GCA_000555985.1_cds.fna	saureus	5	arcC(1)	aroE(4)	glpF(1)	gmk(4)	pta(12)	tpi(1)	yqiL(10)
GCA_000556005.1_cds.fna	saureus	5	arcC(1)	aroE(4)	glpF(1)	gmk(4)	pta(12)	tpi(1)	yqiL(10)
GCA_000556025.1_cds.fna	saureus	36	arcC(2)	aroE(2)	glpF(2)	gmk(2)	pta(3)	tpi(3)	yqiL(2)
GCA_000556045.1_cds.fna	saureus	5	arcC(1)	aroE(4)	glpF(1)	gmk(4)	pta(12)	tpi(1)	yqiL(10)
GCA_000556065.1_cds.fna	saureus	5	arcC(1)	aroE(4)	glpF(1)	gmk(4)	pta(12)	tpi(1)	yqiL(10)
GCA_000556085.1_cds.fna	saureus	105	arcC(1)	aroE(4)	glpF(1)	gmk(4)	pta(12)	tpi(1)	yqiL(28)
GCA_000556105.1_cds.fna	saureus	5	arcC(1)	aroE(4)	glpF(1)	gmk(4)	pta(12)	tpi(1)	yqiL(10)
GCA_000556125.1_cds.fna	saureus	105	arcC(1)	aroE(4)	glpF(1)	gmk(4)	pta(12)	tpi(1)	yqiL(28)
GCA_000556145.1_cds.fna	saureus	5	arcC(1)	aroE(4)	glpF(1)	gmk(4)	pta(12)	tpi(1)	yqiL(10)
GCA_000556165.1_cds.fna	saureus	5	arcC(1)	aroE(4)	glpF(1)	gmk(4)	pta(12)	tpi(1)	yqiL(10)
GCA_000556185.1_cds.fna	saureus	5	arcC(1)	aroE(4)	glpF(1)	gmk(4)	pta(12)	tpi(1)	yqiL(10)
GCA_000556205.1_cds.fna	saureus	5	arcC(1)	aroE(4)	glpF(1)	gmk(4)	pta(12)	tpi(1)	yqiL(10)
GCA_000556225.1_cds.fna	saureus	105	arcC(1)	aroE(4)	glpF(1)	gmk(4)	pta(12)	tpi(1)	yqiL(28)
GCA_000556245.1_cds.fna	saureus	609	arcC(3)	aroE(3)	glpF(1)	gmk(58)	pta(4)	tpi(4)	yqiL(3)
GCA_000556265.1_cds.fna	saureus	609	arcC(3)	aroE(3)	glpF(1)	gmk(58)	pta(4)	tpi(4)	yqiL(3)
GCA_000556285.1_cds.fna	saureus	609	arcC(3)	aroE(3)	glpF(1)	gmk(58)	pta(4)	tpi(4)	yqiL(3)
GCA_000556305.1_cds.fna	saureus	5	arcC(1)	aroE(4)	glpF(1)	gmk(4)	pta(12)	tpi(1)	yqiL(10)
GCA_000556325.1_cds.fna	saureus	180	arcC(1)	aroE(4)	glpF(1)	gmk(4)	pta(330)	tpi(1)	yqiL(10)
GCA_000556345.1_cds.fna	saureus	105	arcC(1)	aroE(4)	glpF(1)	gmk(4)	pta(12)	tpi(1)	yqiL(28)
GCA_000556365.1_cds.fna	saureus	5	arcC(1)	aroE(4)	glpF(1)	gmk(4)	pta(12)	tpi(1)	yqiL(10)
GCA_000556385.1_cds.fna	saureus	36	arcC(2)	aroE(2)	glpF(2)	gmk(2)	pta(3)	tpi(3)	yqiL(2)
GCA_000556405.1_cds.fna	saureus	5	arcC(1)	aroE(4)	glpF(1)	gmk(4)	pta(12)	tpi(1)	yqiL(10)
GCA_000556425.1_cds.fna	saureus	609	arcC(3)	aroE(3)	glpF(1)	gmk(58)	pta(4)	tpi(4)	yqiL(3)
GCA_000556445.1_cds.fna	saureus	5	arcC(1)	aroE(4)	glpF(1)	gmk(4)	pta(12)	tpi(1)	yqiL(10)
GCA_000556465.1_cds.fna	saureus	3409	arcC(1)	aroE(4)	glpF(1)	gmk(4)	pta(12)	tpi(1)	yqiL(434)
GCA_000556485.1_cds.fna	saureus	5	arcC(1)	aroE(4)	glpF(1)	gmk(4)	pta(12)	tpi(1)	yqiL(10)
GCA_000556505.1_cds.fna	saureus	5	arcC(1)	aroE(4)	glpF(1)	gmk(4)	pta(12)	tpi(1)	yqiL(10)
GCA_000556545.1_cds.fna	saureus	5	arcC(1)	aroE(4)	glpF(1)	gmk(4)	pta(12)	tpi(1)	yqiL(10)
GCA_000556565.1_cds.fna	saureus	5	arcC(1)	aroE(4)	glpF(1)	gmk(4)	pta(12)	tpi(1)	yqiL(10)
GCA_000556585.1_cds.fna	saureus	109	arcC(3)	aroE(27)	glpF(1)	gmk(1)	pta(1)	tpi(1)	yqiL(10)
GCA_000556605.1_cds.fna	saureus	5	arcC(1)	aroE(4)	glpF(1)	gmk(4)	pta(12)	tpi(1)	yqiL(10)
GCA_000556625.1_cds.fna	saureus	15	arcC(13)	aroE(13)	glpF(1)	gmk(1)	pta(12)	tpi(11)	yqiL(13)
GCA_000556645.1_cds.fna	saureus	5	arcC(1)	aroE(4)	glpF(1)	gmk(4)	pta(12)	tpi(1)	yqiL(10)
GCA_000556665.1_cds.fna	saureus	5	arcC(1)	aroE(4)	glpF(1)	gmk(4)	pta(12)	tpi(1)	yqiL(10)
GCA_000556685.1_cds.fna	saureus	5	arcC(1)	aroE(4)	glpF(1)	gmk(4)	pta(12)	tpi(1)	yqiL(10)
GCA_000556705.1_cds.fna	saureus	5	arcC(1)	aroE(4)	glpF(1)	gmk(4)	pta(12)	tpi(1)	yqiL(10)
GCA_000556725.1_cds.fna	saureus	180	arcC(1)	aroE(4)	glpF(1)	gmk(4)	pta(330)	tpi(1)	yqiL(10)
GCA_000556745.1_cds.fna	saureus	105	arcC(1)	aroE(4)	glpF(1)	gmk(4)	pta(12)	tpi(1)	yqiL(28)
GCA_000556765.1_cds.fna	saureus	105	arcC(1)	aroE(4)	glpF(1)	gmk(4)	pta(12)	tpi(1)	yqiL(28)
GCA_000556785.1_cds.fna	saureus	180	arcC(1)	aroE(4)	glpF(1)	gmk(4)	pta(330)	tpi(1)	yqiL(10)
GCA_000556805.1_cds.fna	saureus	105	arcC(1)	aroE(4)	glpF(1)	gmk(4)	pta(12)	tpi(1)	yqiL(28)
GCA_000556825.1_cds.fna	saureus	5	arcC(1)	aroE(4)	glpF(1)	gmk(4)	pta(12)	tpi(1)	yqiL(10)
GCA_000556845.1_cds.fna	saureus	105	arcC(1)	aroE(4)	glpF(1)	gmk(4)	pta(12)	tpi(1)	yqiL(28)
GCA_000556865.1_cds.fna	saureus	5	arcC(1)	aroE(4)	glpF(1)	gmk(4)	pta(12)	tpi(1)	yqiL(10)
GCA_000556885.1_cds.fna	saureus	5	arcC(1)	aroE(4)	glpF(1)	gmk(4)	pta(12)	tpi(1)	yqiL(10)
GCA_000556905.1_cds.fna	saureus	105	arcC(1)	aroE(4)	glpF(1)	gmk(4)	pta(12)	tpi(1)	yqiL(28)
GCA_000556925.1_cds.fna	saureus	5	arcC(1)	aroE(4)	glpF(1)	gmk(4)	pta(12)	tpi(1)	yqiL(10)
GCA_000556945.1_cds.fna	saureus	105	arcC(1)	aroE(4)	glpF(1)	gmk(4)	pta(12)	tpi(1)	yqiL(28)
GCA_000556965.1_cds.fna	saureus	-	arcC(1)	aroE(4)	glpF(1)	gmk(4)	pta(12)	tpi(1)	yqiL(10
GCA_000556985.1_cds.fna	saureus	36	arcC(2)	aroE(2)	glpF(2)	gmk(2)	pta(3)	tpi(3)	yqiL(2)
GCA_000557005.1_cds.fna	saureus	5	arcC(1)	aroE(4)	glpF(1)	gmk(4)	pta(12)	tpi(1)	yqiL(10)
GCA_000557025.1_cds.fna	saureus	5	arcC(1)	aroE(4)	glpF(1)	gmk(4)	pta(12)	tpi(1)	yqiL(10)
GCA_000557045.1_cds.fna	saureus	609	arcC(3)	aroE(3)	glpF(1)	gmk(58)	pta(4)	tpi(4)	yqiL(3)
GCA_000557065.1_cds.fna	saureus	5	arcC(1)	aroE(4)	glpF(1)	gmk(4)	pta(12)	tpi(1)	yqiL(10)
GCA_000557085.1_cds.fna	saureus	105	arcC(1)	aroE(4)	glpF(1)	gmk(4)	pta(12)	tpi(1)	yqiL(28)
GCA_000557105.1_cds.fna	saureus	105	arcC(1)	aroE(4)	glpF(1)	gmk(4)	pta(12)	tpi(1)	yqiL(28)
GCA_000557125.1_cds.fna	saureus	105	arcC(1)	aroE(4)	glpF(1)	gmk(4)	pta(12)	tpi(1)	yqiL(28)
GCA_000557145.1_cds.fna	saureus	105	arcC(1)	aroE(4)	glpF(1)	gmk(4)	pta(12)	tpi(1)	yqiL(28)
GCA_000557165.1_cds.fna	saureus	105	arcC(1)	aroE(4)	glpF(1)	gmk(4)	pta(12)	tpi(1)	yqiL(28)
GCA_000557185.1_cds.fna	saureus	36	arcC(2)	aroE(2)	glpF(2)	gmk(2)	pta(3)	tpi(3)	yqiL(2)
GCA_000557205.1_cds.fna	saureus	609	arcC(3)	aroE(3)	glpF(1)	gmk(58)	pta(4)	tpi(4)	yqiL(3)
GCA_000557225.1_cds.fna	saureus	5	arcC(1)	aroE(4)	glpF(1)	gmk(4)	pta(12)	tpi(1)	yqiL(10)
GCA_000557245.1_cds.fna	saureus	180	arcC(1)	aroE(4)	glpF(1)	gmk(4)	pta(330)	tpi(1)	yqiL(10)
GCA_000557265.1_cds.fna	saureus	5	arcC(1)	aroE(4)	glpF(1)	gmk(4)	pta(12)	tpi(1)	yqiL(10)
GCA_000557285.1_cds.fna	saureus	-	arcC(1)	aroE(4)	glpF(1)	gmk(4)	pta(12)	tpi(1)	yqiL(10
GCA_000557305.1_cds.fna	saureus	105	arcC(1)	aroE(4)	glpF(1)	gmk(4)	pta(12)	tpi(1)	yqiL(28)
GCA_000557325.1_cds.fna	saureus	105	arcC(1)	aroE(4)	glpF(1)	gmk(4)	pta(12)	tpi(1)	yqiL(28)
GCA_000557345.1_cds.fna	saureus	5	arcC(1)	aroE(4)	glpF(1)	gmk(4)	pta(12)	tpi(1)	yqiL(10)
GCA_000557365.1_cds.fna	saureus	36	arcC(2)	aroE(2)	glpF(2)	gmk(2)	pta(3)	tpi(3)	yqiL(2)
GCA_000557385.1_cds.fna	saureus	105	arcC(1)	aroE(4)	glpF(1)	gmk(4)	pta(12)	tpi(1)	yqiL(28)
GCA_000557405.1_cds.fna	saureus	5	arcC(1)	aroE(4)	glpF(1)	gmk(4)	pta(12)	tpi(1)	yqiL(10)
GCA_000557425.1_cds.fna	saureus	5	arcC(1)	aroE(4)	glpF(1)	gmk(4)	pta(12)	tpi(1)	yqiL(10)
GCA_000557445.1_cds.fna	saureus	105	arcC(1)	aroE(4)	glpF(1)	gmk(4)	pta(12)	tpi(1)	yqiL(28)
GCA_000557465.1_cds.fna	saureus	5	arcC(1)	aroE(4)	glpF(1)	gmk(4)	pta(12)	tpi(1)	yqiL(10)
GCA_000557485.1_cds.fna	saureus	105	arcC(1)	aroE(4)	glpF(1)	gmk(4)	pta(12)	tpi(1)	yqiL(28)
GCA_000557505.1_cds.fna	saureus	609	arcC(3)	aroE(3)	glpF(1)	gmk(58)	pta(4)	tpi(4)	yqiL(3)
GCA_000557525.1_cds.fna	saureus	609	arcC(3)	aroE(3)	glpF(1)	gmk(58)	pta(4)	tpi(4)	yqiL(3)
GCA_000557545.1_cds.fna	saureus	5	arcC(1)	aroE(4)	glpF(1)	gmk(4)	pta(12)	tpi(1)	yqiL(10)
GCA_000557565.1_cds.fna	saureus	609	arcC(3)	aroE(3)	glpF(1)	gmk(58)	pta(4)	tpi(4)	yqiL(3)
GCA_000557585.1_cds.fna	saureus	105	arcC(1)	aroE(4)	glpF(1)	gmk(4)	pta(12)	tpi(1)	yqiL(28)
GCA_000557605.1_cds.fna	saureus	5	arcC(1)	aroE(4)	glpF(1)	gmk(4)	pta(12)	tpi(1)	yqiL(10)
GCA_000557625.1_cds.fna	saureus	5	arcC(1)	aroE(4)	glpF(1)	gmk(4)	pta(12)	tpi(1)	yqiL(10)
GCA_000557645.1_cds.fna	saureus	105	arcC(1)	aroE(4)	glpF(1)	gmk(4)	pta(12)	tpi(1)	yqiL(28)
GCA_000557665.1_cds.fna	saureus	609	arcC(3)	aroE(3)	glpF(1)	gmk(58)	pta(4)	tpi(4)	yqiL(3)
GCA_000557685.1_cds.fna	saureus	5	arcC(1)	aroE(4)	glpF(1)	gmk(4)	pta(12)	tpi(1)	yqiL(10)
GCA_000557705.1_cds.fna	saureus	105	arcC(1)	aroE(4)	glpF(1)	gmk(4)	pta(12)	tpi(1)	yqiL(28)
GCA_000557725.1_cds.fna	saureus	5	arcC(1)	aroE(4)	glpF(1)	gmk(4)	pta(12)	tpi(1)	yqiL(10)
GCA_000557745.1_cds.fna	saureus	180	arcC(1)	aroE(4)	glpF(1)	gmk(4)	pta(330)	tpi(1)	yqiL(10)
GCA_000557765.1_cds.fna	saureus	105	arcC(1)	aroE(4)	glpF(1)	gmk(4)	pta(12)	tpi(1)	yqiL(28)
GCA_000557785.1_cds.fna	saureus	5	arcC(1)	aroE(4)	glpF(1)	gmk(4)	pta(12)	tpi(1)	yqiL(10)
GCA_000557805.1_cds.fna	saureus	105	arcC(1)	aroE(4)	glpF(1)	gmk(4)	pta(12)	tpi(1)	yqiL(28)
GCA_000557825.1_cds.fna	saureus	105	arcC(1)	aroE(4)	glpF(1)	gmk(4)	pta(12)	tpi(1)	yqiL(28)
GCA_000557845.1_cds.fna	saureus	36	arcC(2)	aroE(2)	glpF(2)	gmk(2)	pta(3)	tpi(3)	yqiL(2)
GCA_000557865.1_cds.fna	saureus	105	arcC(1)	aroE(4)	glpF(1)	gmk(4)	pta(12)	tpi(1)	yqiL(28)
GCA_000557885.1_cds.fna	saureus	105	arcC(1)	aroE(4)	glpF(1)	gmk(4)	pta(12)	tpi(1)	yqiL(28)
GCA_000557905.1_cds.fna	saureus	609	arcC(3)	aroE(3)	glpF(1)	gmk(58)	pta(4)	tpi(4)	yqiL(3)
GCA_000557925.1_cds.fna	saureus	105	arcC(1)	aroE(4)	glpF(1)	gmk(4)	pta(12)	tpi(1)	yqiL(28)
GCA_000557945.1_cds.fna	saureus	105	arcC(1)	aroE(4)	glpF(1)	gmk(4)	pta(12)	tpi(1)	yqiL(28)
GCA_000557965.1_cds.fna	saureus	105	arcC(1)	aroE(4)	glpF(1)	gmk(4)	pta(12)	tpi(1)	yqiL(28)
GCA_000557985.1_cds.fna	saureus	105	arcC(1)	aroE(4)	glpF(1)	gmk(4)	pta(12)	tpi(1)	yqiL(28)
GCA_000558005.1_cds.fna	saureus	5	arcC(1)	aroE(4)	glpF(1)	gmk(4)	pta(12)	tpi(1)	yqiL(10)
GCA_000558025.1_cds.fna	saureus	105	arcC(1)	aroE(4)	glpF(1)	gmk(4)	pta(12)	tpi(1)	yqiL(28)
GCA_000558045.1_cds.fna	saureus	5	arcC(1)	aroE(4)	glpF(1)	gmk(4)	pta(12)	tpi(1)	yqiL(10)
GCA_000558065.1_cds.fna	saureus	5	arcC(1)	aroE(4)	glpF(1)	gmk(4)	pta(12)	tpi(1)	yqiL(10)
GCA_000558085.1_cds.fna	saureus	5	arcC(1)	aroE(4)	glpF(1)	gmk(4)	pta(12)	tpi(1)	yqiL(10)
GCA_000558105.1_cds.fna	saureus	5	arcC(1)	aroE(4)	glpF(1)	gmk(4)	pta(12)	tpi(1)	yqiL(10)
GCA_000558125.1_cds.fna	saureus	105	arcC(1)	aroE(4)	glpF(1)	gmk(4)	pta(12)	tpi(1)	yqiL(28)
GCA_000558145.1_cds.fna	saureus	105	arcC(1)	aroE(4)	glpF(1)	gmk(4)	pta(12)	tpi(1)	yqiL(28)
GCA_000558165.1_cds.fna	saureus	5	arcC(1)	aroE(4)	glpF(1)	gmk(4)	pta(12)	tpi(1)	yqiL(10)
GCA_000558185.1_cds.fna	saureus	609	arcC(3)	aroE(3)	glpF(1)	gmk(58)	pta(4)	tpi(4)	yqiL(3)
GCA_000558205.1_cds.fna	saureus	5	arcC(1)	aroE(4)	glpF(1)	gmk(4)	pta(12)	tpi(1)	yqiL(10)
GCA_000558225.1_cds.fna	saureus	105	arcC(1)	aroE(4)	glpF(1)	gmk(4)	pta(12)	tpi(1)	yqiL(28)
GCA_000558245.1_cds.fna	saureus	105	arcC(1)	aroE(4)	glpF(1)	gmk(4)	pta(12)	tpi(1)	yqiL(28)
GCA_000558265.1_cds.fna	saureus	5	arcC(1)	aroE(4)	glpF(1)	gmk(4)	pta(12)	tpi(1)	yqiL(10)
GCA_000558285.1_cds.fna	saureus	105	arcC(1)	aroE(4)	glpF(1)	gmk(4)	pta(12)	tpi(1)	yqiL(28)
GCA_000558305.1_cds.fna	saureus	105	arcC(1)	aroE(4)	glpF(1)	gmk(4)	pta(12)	tpi(1)	yqiL(28)
GCA_000558325.1_cds.fna	saureus	5	arcC(1)	aroE(4)	glpF(1)	gmk(4)	pta(12)	tpi(1)	yqiL(10)
GCA_000558365.1_cds.fna	saureus	5	arcC(1)	aroE(4)	glpF(1)	gmk(4)	pta(12)	tpi(1)	yqiL(10)
GCA_000558385.1_cds.fna	saureus	5	arcC(1)	aroE(4)	glpF(1)	gmk(4)	pta(12)	tpi(1)	yqiL(10)
GCA_000558405.1_cds.fna	saureus	105	arcC(1)	aroE(4)	glpF(1)	gmk(4)	pta(12)	tpi(1)	yqiL(28)
GCA_000558425.1_cds.fna	saureus	5	arcC(1)	aroE(4)	glpF(1)	gmk(4)	pta(12)	tpi(1)	yqiL(10)
GCA_000558445.1_cds.fna	saureus	105	arcC(1)	aroE(4)	glpF(1)	gmk(4)	pta(12)	tpi(1)	yqiL(28)
GCA_000558465.1_cds.fna	saureus	180	arcC(1)	aroE(4)	glpF(1)	gmk(4)	pta(330)	tpi(1)	yqiL(10)
GCA_000558485.1_cds.fna	saureus	45	arcC(10)	aroE(14)	glpF(8)	gmk(6)	pta(10)	tpi(3)	yqiL(2)
GCA_000558505.1_cds.fna	saureus	105	arcC(1)	aroE(4)	glpF(1)	gmk(4)	pta(12)	tpi(1)	yqiL(28)
GCA_000558525.1_cds.fna	saureus	5	arcC(1)	aroE(4)	glpF(1)	gmk(4)	pta(12)	tpi(1)	yqiL(10)
GCA_000558545.1_cds.fna	saureus	180	arcC(1)	aroE(4)	glpF(1)	gmk(4)	pta(330)	tpi(1)	yqiL(10)
GCA_000558565.1_cds.fna	saureus	5	arcC(1)	aroE(4)	glpF(1)	gmk(4)	pta(12)	tpi(1)	yqiL(10)
GCA_000558585.1_cds.fna	saureus	105	arcC(1)	aroE(4)	glpF(1)	gmk(4)	pta(12)	tpi(1)	yqiL(28)
GCA_000558605.1_cds.fna	saureus	5	arcC(1)	aroE(4)	glpF(1)	gmk(4)	pta(12)	tpi(1)	yqiL(10)
GCA_000558625.1_cds.fna	saureus	5	arcC(1)	aroE(4)	glpF(1)	gmk(4)	pta(12)	tpi(1)	yqiL(10)
GCA_000558645.1_cds.fna	saureus	206	arcC(3)	aroE(3)	glpF(112)	gmk(1)	pta(4)	tpi(4)	yqiL(3)
GCA_000558665.1_cds.fna	saureus	5	arcC(1)	aroE(4)	glpF(1)	gmk(4)	pta(12)	tpi(1)	yqiL(10)
GCA_000558685.1_cds.fna	saureus	3410	arcC(1)	aroE(4)	glpF(1)	gmk(4)	pta(12)	tpi(1)	yqiL(435)
GCA_000558705.1_cds.fna	saureus	5	arcC(1)	aroE(4)	glpF(1)	gmk(4)	pta(12)	tpi(1)	yqiL(10)
GCA_000558725.1_cds.fna	saureus	8	arcC(3)	aroE(3)	glpF(1)	gmk(1)	pta(4)	tpi(4)	yqiL(3)
GCA_000558745.1_cds.fna	saureus	3345	arcC(3)	aroE(3)	glpF(450)	gmk(1)	pta(4)	tpi(4)	yqiL(3)
GCA_000558765.1_cds.fna	saureus	105	arcC(1)	aroE(4)	glpF(1)	gmk(4)	pta(12)	tpi(1)	yqiL(28)
GCA_000558785.1_cds.fna	saureus	3541	arcC(1)	aroE(4)	glpF(1)	gmk(4)	pta(12)	tpi(25)	yqiL(448)
GCA_000558805.1_cds.fna	saureus	72	arcC(1)	aroE(4)	glpF(1)	gmk(8)	pta(4)	tpi(4)	yqiL(3)
GCA_000558825.1_cds.fna	saureus	5	arcC(1)	aroE(4)	glpF(1)	gmk(4)	pta(12)	tpi(1)	yqiL(10)
GCA_000558845.1_cds.fna	saureus	8	arcC(3)	aroE(3)	glpF(1)	gmk(1)	pta(4)	tpi(4)	yqiL(3)
GCA_000558865.1_cds.fna	saureus	3410	arcC(1)	aroE(4)	glpF(1)	gmk(4)	pta(12)	tpi(1)	yqiL(435)
GCA_000559165.1_cds.fna	saureus	8	arcC(3)	aroE(3)	glpF(1)	gmk(1)	pta(4)	tpi(4)	yqiL(3)
GCA_000559185.1_cds.fna	saureus	5	arcC(1)	aroE(4)	glpF(1)	gmk(4)	pta(12)	tpi(1)	yqiL(10)
GCA_000559205.1_cds.fna	saureus	8	arcC(3)	aroE(3)	glpF(1)	gmk(1)	pta(4)	tpi(4)	yqiL(3)
GCA_000559225.1_cds.fna	saureus	5	arcC(1)	aroE(4)	glpF(1)	gmk(4)	pta(12)	tpi(1)	yqiL(10)
GCA_000559245.1_cds.fna	saureus	8	arcC(3)	aroE(3)	glpF(1)	gmk(1)	pta(4)	tpi(4)	yqiL(3)
GCA_000559265.1_cds.fna	saureus	8	arcC(3)	aroE(3)	glpF(1)	gmk(1)	pta(4)	tpi(4)	yqiL(3)
GCA_000559285.1_cds.fna	saureus	8	arcC(3)	aroE(3)	glpF(1)	gmk(1)	pta(4)	tpi(4)	yqiL(3)
GCA_000559305.1_cds.fna	saureus	5	arcC(1)	aroE(4)	glpF(1)	gmk(4)	pta(12)	tpi(1)	yqiL(10)
GCA_000559325.1_cds.fna	saureus	5	arcC(1)	aroE(4)	glpF(1)	gmk(4)	pta(12)	tpi(1)	yqiL(10)
GCA_000559345.1_cds.fna	saureus	5	arcC(1)	aroE(4)	glpF(1)	gmk(4)	pta(12)	tpi(1)	yqiL(10)
GCA_000559365.1_cds.fna	saureus	8	arcC(3)	aroE(3)	glpF(1)	gmk(1)	pta(4)	tpi(4)	yqiL(3)
GCA_000559385.1_cds.fna	saureus	3514	arcC(386)	aroE(4)	glpF(1)	gmk(4)	pta(12)	tpi(1)	yqiL(28)
GCA_000559405.1_cds.fna	saureus	3410	arcC(1)	aroE(4)	glpF(1)	gmk(4)	pta(12)	tpi(1)	yqiL(435)
GCA_000559425.1_cds.fna	saureus	5	arcC(1)	aroE(4)	glpF(1)	gmk(4)	pta(12)	tpi(1)	yqiL(10)
GCA_000559445.1_cds.fna	saureus	5	arcC(1)	aroE(4)	glpF(1)	gmk(4)	pta(12)	tpi(1)	yqiL(10)
GCA_000559465.1_cds.fna	saureus	8	arcC(3)	aroE(3)	glpF(1)	gmk(1)	pta(4)	tpi(4)	yqiL(3)
GCA_000559485.1_cds.fna	saureus	5	arcC(1)	aroE(4)	glpF(1)	gmk(4)	pta(12)	tpi(1)	yqiL(10)
GCA_000559505.1_cds.fna	saureus	5	arcC(1)	aroE(4)	glpF(1)	gmk(4)	pta(12)	tpi(1)	yqiL(10)
GCA_000559525.1_cds.fna	saureus	3499	arcC(1)	aroE(4)	glpF(1)	gmk(4)	pta(12)	tpi(1)	yqiL(446)
GCA_000559545.1_cds.fna	saureus	105	arcC(1)	aroE(4)	glpF(1)	gmk(4)	pta(12)	tpi(1)	yqiL(28)
GCA_000559565.1_cds.fna	saureus	3499	arcC(1)	aroE(4)	glpF(1)	gmk(4)	pta(12)	tpi(1)	yqiL(446)
GCA_000559585.1_cds.fna	saureus	8	arcC(3)	aroE(3)	glpF(1)	gmk(1)	pta(4)	tpi(4)	yqiL(3)
GCA_000559605.1_cds.fna	saureus	5	arcC(1)	aroE(4)	glpF(1)	gmk(4)	pta(12)	tpi(1)	yqiL(10)
GCA_000559625.1_cds.fna	saureus	8	arcC(3)	aroE(3)	glpF(1)	gmk(1)	pta(4)	tpi(4)	yqiL(3)
GCA_000559645.1_cds.fna	saureus	8	arcC(3)	aroE(3)	glpF(1)	gmk(1)	pta(4)	tpi(4)	yqiL(3)
GCA_000559665.1_cds.fna	saureus	8	arcC(3)	aroE(3)	glpF(1)	gmk(1)	pta(4)	tpi(4)	yqiL(3)
GCA_000559685.1_cds.fna	saureus	8	arcC(3)	aroE(3)	glpF(1)	gmk(1)	pta(4)	tpi(4)	yqiL(3)
GCA_000559705.1_cds.fna	saureus	8	arcC(3)	aroE(3)	glpF(1)	gmk(1)	pta(4)	tpi(4)	yqiL(3)
GCA_000559725.1_cds.fna	saureus	5	arcC(1)	aroE(4)	glpF(1)	gmk(4)	pta(12)	tpi(1)	yqiL(10)
GCA_000559745.1_cds.fna	saureus	5	arcC(1)	aroE(4)	glpF(1)	gmk(4)	pta(12)	tpi(1)	yqiL(10)
GCA_000559765.1_cds.fna	saureus	8	arcC(3)	aroE(3)	glpF(1)	gmk(1)	pta(4)	tpi(4)	yqiL(3)
GCA_000559785.1_cds.fna	saureus	5	arcC(1)	aroE(4)	glpF(1)	gmk(4)	pta(12)	tpi(1)	yqiL(10)
GCA_000559805.1_cds.fna	saureus	8	arcC(3)	aroE(3)	glpF(1)	gmk(1)	pta(4)	tpi(4)	yqiL(3)
GCA_000559825.1_cds.fna	saureus	5	arcC(1)	aroE(4)	glpF(1)	gmk(4)	pta(12)	tpi(1)	yqiL(10)
GCA_000559845.1_cds.fna	saureus	5	arcC(1)	aroE(4)	glpF(1)	gmk(4)	pta(12)	tpi(1)	yqiL(10)
GCA_000559865.1_cds.fna	saureus	8	arcC(3)	aroE(3)	glpF(1)	gmk(1)	pta(4)	tpi(4)	yqiL(3)
GCA_000559885.1_cds.fna	saureus	5	arcC(1)	aroE(4)	glpF(1)	gmk(4)	pta(12)	tpi(1)	yqiL(10)
GCA_000559905.1_cds.fna	saureus	5	arcC(1)	aroE(4)	glpF(1)	gmk(4)	pta(12)	tpi(1)	yqiL(10)
GCA_000559925.1_cds.fna	saureus	3475	arcC(1)	aroE(4)	glpF(1)	gmk(4)	pta(12)	tpi(382)	yqiL(10)
GCA_000559945.1_cds.fna	saureus	5	arcC(1)	aroE(4)	glpF(1)	gmk(4)	pta(12)	tpi(1)	yqiL(10)
GCA_000559965.1_cds.fna	saureus	8	arcC(3)	aroE(3)	glpF(1)	gmk(1)	pta(4)	tpi(4)	yqiL(3)
GCA_000559985.1_cds.fna	saureus	8	arcC(3)	aroE(3)	glpF(1)	gmk(1)	pta(4)	tpi(4)	yqiL(3)
GCA_000560005.1_cds.fna	saureus	8	arcC(3)	aroE(3)	glpF(1)	gmk(1)	pta(4)	tpi(4)	yqiL(3)
GCA_000560025.1_cds.fna	saureus	5	arcC(1)	aroE(4)	glpF(1)	gmk(4)	pta(12)	tpi(1)	yqiL(10)
GCA_000560045.1_cds.fna	saureus	5	arcC(1)	aroE(4)	glpF(1)	gmk(4)	pta(12)	tpi(1)	yqiL(10)
GCA_000560065.1_cds.fna	saureus	8	arcC(3)	aroE(3)	glpF(1)	gmk(1)	pta(4)	tpi(4)	yqiL(3)
GCA_000560085.1_cds.fna	saureus	8	arcC(3)	aroE(3)	glpF(1)	gmk(1)	pta(4)	tpi(4)	yqiL(3)
GCA_000560105.1_cds.fna	saureus	8	arcC(3)	aroE(3)	glpF(1)	gmk(1)	pta(4)	tpi(4)	yqiL(3)
GCA_000560125.1_cds.fna	saureus	8	arcC(3)	aroE(3)	glpF(1)	gmk(1)	pta(4)	tpi(4)	yqiL(3)
GCA_000560145.1_cds.fna	saureus	8	arcC(3)	aroE(3)	glpF(1)	gmk(1)	pta(4)	tpi(4)	yqiL(3)
GCA_000560165.1_cds.fna	saureus	8	arcC(3)	aroE(3)	glpF(1)	gmk(1)	pta(4)	tpi(4)	yqiL(3)
GCA_000560185.1_cds.fna	saureus	8	arcC(3)	aroE(3)	glpF(1)	gmk(1)	pta(4)	tpi(4)	yqiL(3)
GCA_000560205.1_cds.fna	saureus	5	arcC(1)	aroE(4)	glpF(1)	gmk(4)	pta(12)	tpi(1)	yqiL(10)
GCA_000560225.1_cds.fna	saureus	5	arcC(1)	aroE(4)	glpF(1)	gmk(4)	pta(12)	tpi(1)	yqiL(10)
GCA_000560245.1_cds.fna	saureus	5	arcC(1)	aroE(4)	glpF(1)	gmk(4)	pta(12)	tpi(1)	yqiL(10)
GCA_000560265.1_cds.fna	saureus	5	arcC(1)	aroE(4)	glpF(1)	gmk(4)	pta(12)	tpi(1)	yqiL(10)
GCA_000560285.1_cds.fna	saureus	8	arcC(3)	aroE(3)	glpF(1)	gmk(1)	pta(4)	tpi(4)	yqiL(3)
GCA_000560305.1_cds.fna	saureus	-	arcC(3)	aroE(3)	glpF(1)	gmk(1)	pta(4	4)	tpi(4)
GCA_000560325.1_cds.fna	saureus	5	arcC(1)	aroE(4)	glpF(1)	gmk(4)	pta(12)	tpi(1)	yqiL(10)
GCA_000560345.1_cds.fna	saureus	8	arcC(3)	aroE(3)	glpF(1)	gmk(1)	pta(4)	tpi(4)	yqiL(3)
GCA_000560365.1_cds.fna	saureus	8	arcC(3)	aroE(3)	glpF(1)	gmk(1)	pta(4)	tpi(4)	yqiL(3)
GCA_000560385.1_cds.fna	saureus	8	arcC(3)	aroE(3)	glpF(1)	gmk(1)	pta(4)	tpi(4)	yqiL(3)
GCA_000560405.1_cds.fna	saureus	8	arcC(3)	aroE(3)	glpF(1)	gmk(1)	pta(4)	tpi(4)	yqiL(3)
GCA_000560425.1_cds.fna	saureus	8	arcC(3)	aroE(3)	glpF(1)	gmk(1)	pta(4)	tpi(4)	yqiL(3)
GCA_000560445.1_cds.fna	saureus	8	arcC(3)	aroE(3)	glpF(1)	gmk(1)	pta(4)	tpi(4)	yqiL(3)
GCA_000560465.1_cds.fna	saureus	5	arcC(1)	aroE(4)	glpF(1)	gmk(4)	pta(12)	tpi(1)	yqiL(10)
GCA_000560485.1_cds.fna	saureus	8	arcC(3)	aroE(3)	glpF(1)	gmk(1)	pta(4)	tpi(4)	yqiL(3)
GCA_000560505.1_cds.fna	saureus	8	arcC(3)	aroE(3)	glpF(1)	gmk(1)	pta(4)	tpi(4)	yqiL(3)
GCA_000560525.1_cds.fna	saureus	5	arcC(1)	aroE(4)	glpF(1)	gmk(4)	pta(12)	tpi(1)	yqiL(10)
GCA_000560545.1_cds.fna	saureus	5	arcC(1)	aroE(4)	glpF(1)	gmk(4)	pta(12)	tpi(1)	yqiL(10)
GCA_000560565.1_cds.fna	saureus	5	arcC(1)	aroE(4)	glpF(1)	gmk(4)	pta(12)	tpi(1)	yqiL(10)
GCA_000560585.1_cds.fna	saureus	8	arcC(3)	aroE(3)	glpF(1)	gmk(1)	pta(4)	tpi(4)	yqiL(3)
GCA_000560605.1_cds.fna	saureus	8	arcC(3)	aroE(3)	glpF(1)	gmk(1)	pta(4)	tpi(4)	yqiL(3)
GCA_000560625.1_cds.fna	saureus	105	arcC(1)	aroE(4)	glpF(1)	gmk(4)	pta(12)	tpi(1)	yqiL(28)
GCA_000560645.1_cds.fna	saureus	5	arcC(1)	aroE(4)	glpF(1)	gmk(4)	pta(12)	tpi(1)	yqiL(10)
GCA_000560665.1_cds.fna	saureus	5	arcC(1)	aroE(4)	glpF(1)	gmk(4)	pta(12)	tpi(1)	yqiL(10)
GCA_000560685.1_cds.fna	saureus	8	arcC(3)	aroE(3)	glpF(1)	gmk(1)	pta(4)	tpi(4)	yqiL(3)
GCA_000560705.1_cds.fna	saureus	8	arcC(3)	aroE(3)	glpF(1)	gmk(1)	pta(4)	tpi(4)	yqiL(3)
GCA_000560725.1_cds.fna	saureus	8	arcC(3)	aroE(3)	glpF(1)	gmk(1)	pta(4)	tpi(4)	yqiL(3)
GCA_000560745.1_cds.fna	saureus	8	arcC(3)	aroE(3)	glpF(1)	gmk(1)	pta(4)	tpi(4)	yqiL(3)
GCA_000560765.1_cds.fna	saureus	5	arcC(1)	aroE(4)	glpF(1)	gmk(4)	pta(12)	tpi(1)	yqiL(10)
GCA_000560785.1_cds.fna	saureus	5	arcC(1)	aroE(4)	glpF(1)	gmk(4)	pta(12)	tpi(1)	yqiL(10)
GCA_000560805.1_cds.fna	saureus	5	arcC(1)	aroE(4)	glpF(1)	gmk(4)	pta(12)	tpi(1)	yqiL(10)
GCA_000560825.1_cds.fna	saureus	5	arcC(1)	aroE(4)	glpF(1)	gmk(4)	pta(12)	tpi(1)	yqiL(10)
GCA_000560845.1_cds.fna	saureus	5	arcC(1)	aroE(4)	glpF(1)	gmk(4)	pta(12)	tpi(1)	yqiL(10)
GCA_000560865.1_cds.fna	saureus	5	arcC(1)	aroE(4)	glpF(1)	gmk(4)	pta(12)	tpi(1)	yqiL(10)
GCA_000560885.1_cds.fna	saureus	3499	arcC(1)	aroE(4)	glpF(1)	gmk(4)	pta(12)	tpi(1)	yqiL(446)
GCA_000560905.1_cds.fna	saureus	8	arcC(3)	aroE(3)	glpF(1)	gmk(1)	pta(4)	tpi(4)	yqiL(3)
GCA_000560925.1_cds.fna	saureus	8	arcC(3)	aroE(3)	glpF(1)	gmk(1)	pta(4)	tpi(4)	yqiL(3)
GCA_000560945.1_cds.fna	saureus	5	arcC(1)	aroE(4)	glpF(1)	gmk(4)	pta(12)	tpi(1)	yqiL(10)
GCA_000560965.1_cds.fna	saureus	5	arcC(1)	aroE(4)	glpF(1)	gmk(4)	pta(12)	tpi(1)	yqiL(10)
GCA_000560985.1_cds.fna	saureus	5	arcC(1)	aroE(4)	glpF(1)	gmk(4)	pta(12)	tpi(1)	yqiL(10)
GCA_000561005.1_cds.fna	saureus	5	arcC(1)	aroE(4)	glpF(1)	gmk(4)	pta(12)	tpi(1)	yqiL(10)
GCA_000561025.1_cds.fna	saureus	5	arcC(1)	aroE(4)	glpF(1)	gmk(4)	pta(12)	tpi(1)	yqiL(10)
GCA_000561045.1_cds.fna	saureus	5	arcC(1)	aroE(4)	glpF(1)	gmk(4)	pta(12)	tpi(1)	yqiL(10)
GCA_000561065.1_cds.fna	saureus	8	arcC(3)	aroE(3)	glpF(1)	gmk(1)	pta(4)	tpi(4)	yqiL(3)
GCA_000561085.1_cds.fna	saureus	8	arcC(3)	aroE(3)	glpF(1)	gmk(1)	pta(4)	tpi(4)	yqiL(3)
GCA_000561105.1_cds.fna	saureus	8	arcC(3)	aroE(3)	glpF(1)	gmk(1)	pta(4)	tpi(4)	yqiL(3)
GCA_000561125.1_cds.fna	saureus	5	arcC(1)	aroE(4)	glpF(1)	gmk(4)	pta(12)	tpi(1)	yqiL(10)
GCA_000561145.1_cds.fna	saureus	8	arcC(3)	aroE(3)	glpF(1)	gmk(1)	pta(4)	tpi(4)	yqiL(3)
GCA_000561165.1_cds.fna	saureus	5	arcC(1)	aroE(4)	glpF(1)	gmk(4)	pta(12)	tpi(1)	yqiL(10)
GCA_000561185.1_cds.fna	saureus	8	arcC(3)	aroE(3)	glpF(1)	gmk(1)	pta(4)	tpi(4)	yqiL(3)
GCA_000561205.1_cds.fna	saureus	5	arcC(1)	aroE(4)	glpF(1)	gmk(4)	pta(12)	tpi(1)	yqiL(10)
GCA_000561225.1_cds.fna	saureus	5	arcC(1)	aroE(4)	glpF(1)	gmk(4)	pta(12)	tpi(1)	yqiL(10)
GCA_000561245.1_cds.fna	saureus	5	arcC(1)	aroE(4)	glpF(1)	gmk(4)	pta(12)	tpi(1)	yqiL(10)
GCA_000561265.1_cds.fna	saureus	5	arcC(1)	aroE(4)	glpF(1)	gmk(4)	pta(12)	tpi(1)	yqiL(10)
GCA_000561285.1_cds.fna	saureus	5	arcC(1)	aroE(4)	glpF(1)	gmk(4)	pta(12)	tpi(1)	yqiL(10)
GCA_000561305.1_cds.fna	saureus	8	arcC(3)	aroE(3)	glpF(1)	gmk(1)	pta(4)	tpi(4)	yqiL(3)
GCA_000561325.1_cds.fna	saureus	5	arcC(1)	aroE(4)	glpF(1)	gmk(4)	pta(12)	tpi(1)	yqiL(10)
GCA_000561345.1_cds.fna	saureus	8	arcC(3)	aroE(3)	glpF(1)	gmk(1)	pta(4)	tpi(4)	yqiL(3)
[truncated: 69,019 more rows]
