# Supplementary material for: RdJ detection tests to identify a unique MRSA clone of ST105-SCCmecII lineage and its variants disseminated in the metropolitan region of Rio de Janeiro
Source: Front Microbiol. 2023 Nov 20;14:1275918. doi: 10.3389/fmicb.2023.1275918 (PMC10694290; doi:10.3389/fmicb.2023.1275918)
Supplement: Supplementary file 4 [file Table_4.XLSX]

## Sheet: Summary
Supplementary Table S4. Staphylococcus aureus genomes showing the A1106G specific mutation in the aur gene.
assembly_accession	Manual_curation	ST	infraspecific_name	submitter	Collected_by	Geographic_location	bioproject	biosample	wgs_master	assembly_level	seq_rel_date	asm_name
GCA_021011395.1		105	strain=CD16-012	Federal University of Rio de Janeiro	collected by="Federal University of Rio de Janeiro"	geographic location="Brazil:Rio de Janeiro"	PRJNA378176	SAMN16946735	JAEIRS000000000.1	Contig	2021-11-29	ASM2101139v1
GCA_011064035.1		105	strain=UB470	Universidad El Bosque	collected by="Cesar A. Arias"	geographic location="Brazil"	PRJNA595928	SAMN14171599	JAALUN000000000.1	Contig	2020-03-03	ASM1106403v1
GCA_021012715.1		105	strain=CD16-098	Federal University of Rio de Janeiro	collected by="Federal University of Rio de Janeiro"	geographic location="Brazil:Rio de Janeiro"	PRJNA378176	SAMN17061659	JAEHKC000000000.1	Scaffold	2021-11-29	ASM2101271v1
GCA_021010395.1		105	strain=CD16-035	Federal University of Rio de Janeiro	collected by="Federal University of Rio de Janeiro"	geographic location="Brazil:Rio de Janeiro"	PRJNA378176	SAMN16946748	JAEAKV000000000.1	Contig	2021-11-29	ASM2101039v1
GCA_011059725.1		105	strain=UB597	Universidad El Bosque	collected by="Cesar A. Arias"	geographic location="Brazil"	PRJNA595928	SAMN14171652	JAALPV000000000.1	Contig	2020-03-03	ASM1105972v1
GCA_011059585.1	105	-	strain=UB355	Universidad El Bosque	collected by="Cesar A. Arias"	geographic location="Brazil"	PRJNA595928	SAMN14171597	JAALPO000000000.1	Contig	2020-03-03	ASM1105958v1
GCA_011059645.1		105	strain=UB596	Universidad El Bosque	collected by="Cesar A. Arias"	geographic location="Brazil"	PRJNA595928	SAMN14171651	JAALPR000000000.1	Contig	2020-03-03	ASM1105964v1
GCA_015612265.2		12	strain=25_n	National Center for Biotechnology Information	NA	geographic location="Denmark"	PRJNA514245	SAMEA24685918	DACNDY000000000.2	Contig	2021-07-20	PDT000184750.2
GCA_021010435.1	105	-	strain=CD16-026	Federal University of Rio de Janeiro	collected by="Federal University of Rio de Janeiro"	geographic location="Brazil:Rio de Janeiro"	PRJNA378176	SAMN16946744	JAEAKX000000000.1	Contig	2021-11-29	ASM2101043v1
GCA_011063805.1		105	strain=UB541	Universidad El Bosque	collected by="Cesar A. Arias"	geographic location="Brazil"	PRJNA595928	SAMN14171630	JAALUB000000000.1	Contig	2020-03-03	ASM1106380v1
GCA_011060675.1		105	strain=UB513	Universidad El Bosque	collected by="Cesar A. Arias"	geographic location="Brazil"	PRJNA595928	SAMN14171618	JAALRU000000000.1	Contig	2020-03-03	ASM1106067v1
GCA_021009175.1		105	strain=CD16-179	Federal University of Rio de Janeiro	collected by="Federal University of Rio de Janeiro"	geographic location="Brazil:Rio de Janeiro"	PRJNA378176	SAMN16946806	JAEAJD000000000.1	Contig	2021-11-29	ASM2100917v1
GCA_011059995.1		5288	strain=UB664	Universidad El Bosque	collected by="Cesar A. Arias"	geographic location="Brazil"	PRJNA595928	SAMN14171669	JAALQL000000000.1	Contig	2020-03-03	ASM1105999v1
GCA_011060035.1		105	strain=UB499	Universidad El Bosque	collected by="Cesar A. Arias"	geographic location="Brazil"	PRJNA595928	SAMN14171610	JAALQM000000000.1	Contig	2020-03-03	ASM1106003v1
GCA_011060995.1		105	strain=UB519	Universidad El Bosque	collected by="Cesar A. Arias"	geographic location="Brazil"	PRJNA595928	SAMN14171620	JAALSN000000000.1	Contig	2020-03-03	ASM1106099v1
GCA_021011955.1	105	-	strain=CD15-189	Federal University of Rio de Janeiro	collected by="Federal University of Rio de Janeiro"	geographic location="Brazil:Rio de Janeiro"	PRJNA378176	SAMN16946702	JAGMVE000000000.1	Scaffold	2021-11-29	ASM2101195v1
GCA_011061125.1		105	strain=UB481	Universidad El Bosque	collected by="Cesar A. Arias"	geographic location="Brazil"	PRJNA595928	SAMN14171604	JAALST000000000.1	Contig	2020-03-03	ASM1106112v1
GCA_021008905.1		105	strain=CHU15-099	Federal University of Rio de Janeiro	collected by="Federal University of Rio de Janeiro"	geographic location="Brazil:Rio de Janeiro"	PRJNA378176	SAMN16946672	JAEAIV000000000.1	Contig	2021-11-29	ASM2100890v1
GCA_021009935.1		105	strain=CD16-090	Federal University of Rio de Janeiro	collected by="Federal University of Rio de Janeiro"	geographic location="Brazil:Rio de Janeiro"	PRJNA378176	SAMN16946762	JAECLN000000000.1	Contig	2021-11-29	ASM2100993v1
GCA_011062275.1		105	strain=UB635	Universidad El Bosque	collected by="Cesar A. Arias"	geographic location="Brazil"	PRJNA595928	SAMN14171662	JAALVU000000000.1	Contig	2020-03-03	ASM1106227v1
GCA_021009465.1		105	strain=CD16-152	Federal University of Rio de Janeiro	collected by="Federal University of Rio de Janeiro"	geographic location="Brazil:Rio de Janeiro"	PRJNA378176	SAMN16946790	JAECLK000000000.1	Contig	2021-11-29	ASM2100946v1
GCA_021010185.1		105	strain=CD16-064	Federal University of Rio de Janeiro	collected by="Federal University of Rio de Janeiro"	geographic location="Brazil:Rio de Janeiro"	PRJNA378176	SAMN16946755	JAEAKQ000000000.1	Contig	2021-11-29	ASM2101018v1
GCA_021007905.1		105	strain=CR15-104	Federal University of Rio de Janeiro	collected by="Federal University of Rio de Janeiro"	geographic location="Brazil:Rio de Janeiro"	PRJNA378176	SAMN16946674	JAECLB000000000.1	Contig	2021-11-29	ASM2100790v1
GCA_021008835.1		105	strain=CHU15-109	Federal University of Rio de Janeiro	collected by="Federal University of Rio de Janeiro"	geographic location="Brazil:Rio de Janeiro"	PRJNA378176	SAMN16946676	JAEAIS000000000.1	Contig	2021-11-29	ASM2100883v1
GCA_011059055.1		105	strain=UB647	Universidad El Bosque	collected by="Cesar A. Arias"	geographic location="Brazil"	PRJNA595928	SAMN14171665	JAALPH000000000.1	Contig	2020-03-03	ASM1105905v1
GCA_021012395.1		105	strain=CD15-129	Federal University of Rio de Janeiro	collected by="Federal University of Rio de Janeiro"	geographic location="Brazil:Rio de Janeiro"	PRJNA378176	SAMN16946688	JAECMM000000000.1	Contig	2021-11-29	ASM2101239v1
GCA_011063935.1		105	strain=UB606	Universidad El Bosque	collected by="Cesar A. Arias"	geographic location="Brazil"	PRJNA595928	SAMN14171655	JAALUK000000000.1	Contig	2020-03-03	ASM1106393v1
GCA_027823475.1		105	strain=RIVM_M042904	National Center for Biotechnology Information	collected by="RIVM"	geographic location="Netherlands"	PRJNA514245	SAMN30945805	DAMPZL000000000.1	Contig	2023-01-13	PDT001559373.1
GCA_021009105.1		105	strain=CD16-182	Federal University of Rio de Janeiro	collected by="Federal University of Rio de Janeiro"	geographic location="Brazil:Rio de Janeiro"	PRJNA378176	SAMN16946808	JAECLJ000000000.1	Contig	2021-11-29	ASM2100910v1
GCA_014731495.1		8	strain=ER09403.3	Icahn School of Medicine	collected by="Mount Sinai Hospital"	geographic location="USA:New York City"	PRJNA470993	SAMN14669404	NA	Complete Genome	2020-09-24	ASM1473149v1
GCA_011059945.1		105	strain=UB480	Universidad El Bosque	collected by="Cesar A. Arias"	geographic location="Brazil"	PRJNA595928	SAMN14171603	JAALQH000000000.1	Contig	2020-03-03	ASM1105994v1
GCA_011061885.1		5288	strain=UB665	Universidad El Bosque	collected by="Cesar A. Arias"	geographic location="Brazil"	PRJNA595928	SAMN14171670	JAALXA000000000.1	Contig	2020-03-03	ASM1106188v1
GCA_011392235.1		105	strain=UB581	Universidad El Bosque	collected by="Cesar A. Arias"	geographic location="Brazil"	PRJNA595928	SAMN14171644	JAALVT000000000.1	Contig	2020-03-17	ASM1139223v1
GCA_021011555.1		105	strain=CD15-302	Federal University of Rio de Janeiro	collected by="Federal University of Rio de Janeiro"	geographic location="Brazil:Rio de Janeiro"	PRJNA378176	SAMN16946717	JAECLY000000000.1	Contig	2021-11-29	ASM2101155v1
GCA_021012595.1		105	strain=CD15-076	Federal University of Rio de Janeiro	collected by="Federal University of Rio de Janeiro"	geographic location="Brazil:Rio de Janeiro"	PRJNA378176	SAMN16946727	JAGMVF000000000.1	Scaffold	2021-11-29	ASM2101259v1
GCA_021011365.1		105	strain=CD16-013	Federal University of Rio de Janeiro	collected by="Federal University of Rio de Janeiro"	geographic location="Brazil:Rio de Janeiro"	PRJNA378176	SAMN16946736	JAECLT000000000.1	Contig	2021-11-29	ASM2101136v1
GCA_012956825.1		105	strain=P1MN	University of Sao Paulo	collected by="hospital staff"	geographic location="Brazil: Sao Paulo"	PRJNA420812	SAMN14595347	JABBZN000000000.1	Contig	2020-05-03	ASM1295682v1
GCA_011059305.1		105	strain=UB587	Universidad El Bosque	collected by="Cesar A. Arias"	geographic location="Brazil"	PRJNA595928	SAMN14171647	JAALOR000000000.1	Contig	2020-03-03	ASM1105930v1
GCA_021012445.1		105	strain=CD15-127	Federal University of Rio de Janeiro	collected by="Federal University of Rio de Janeiro"	geographic location="Brazil:Rio de Janeiro"	PRJNA378176	SAMN16946683	JAEALV000000000.1	Contig	2021-11-29	ASM2101244v1
GCA_021012145.1	105	-	strain=CD15-150	Federal University of Rio de Janeiro	collected by="Federal University of Rio de Janeiro"	geographic location="Brazil:Rio de Janeiro"	PRJNA378176	SAMN16946699	JAGRQO000000000.1	Scaffold	2021-11-29	ASM2101214v1
GCA_011063685.1		105	strain=UB561	Universidad El Bosque	collected by="Cesar A. Arias"	geographic location="Brazil"	PRJNA595928	SAMN14171637	JAALTV000000000.1	Contig	2020-03-03	ASM1106368v1
GCA_021012325.1		105	strain=CD15-138	Federal University of Rio de Janeiro	collected by="Federal University of Rio de Janeiro"	geographic location="Brazil:Rio de Janeiro"	PRJNA378176	SAMN16946695	JAECMK000000000.1	Contig	2021-11-29	ASM2101232v1
GCA_021008935.1		105	strain=CHU15-088	Federal University of Rio de Janeiro	collected by="Federal University of Rio de Janeiro"	geographic location="Brazil:Rio de Janeiro"	PRJNA378176	SAMN16946669	JAECLH000000000.1	Contig	2021-11-29	ASM2100893v1
GCA_011061105.1		105	strain=UB530	Universidad El Bosque	collected by="Cesar A. Arias"	geographic location="Brazil"	PRJNA595928	SAMN14171626	JAALSQ000000000.1	Contig	2020-03-03	ASM1106110v1
GCA_011064065.1		105	strain=UB546	Universidad El Bosque	collected by="Cesar A. Arias"	geographic location="Brazil"	PRJNA595928	SAMN14171632	JAALUP000000000.1	Contig	2020-03-03	ASM1106406v1
GCA_021010535.1		105	strain=CD16-016	Federal University of Rio de Janeiro	collected by="Federal University of Rio de Janeiro"	geographic location="Brazil:Rio de Janeiro"	PRJNA378176	SAMN16946740	JAECLS000000000.1	Contig	2021-11-29	ASM2101053v1
GCA_021012115.1		105	strain=CD15-152	Federal University of Rio de Janeiro	collected by="Federal University of Rio de Janeiro"	geographic location="Brazil:Rio de Janeiro"	PRJNA378176	SAMN16946696	JAGRQN000000000.1	Scaffold	2021-11-29	ASM2101211v1
GCA_011060225.1		105	strain=UB528	Universidad El Bosque	collected by="Cesar A. Arias"	geographic location="Brazil"	PRJNA595928	SAMN14171624	JAALQV000000000.1	Contig	2020-03-03	ASM1106022v1
GCA_011061205.1		105	strain=UB550	Universidad El Bosque	collected by="Cesar A. Arias"	geographic location="Brazil"	PRJNA595928	SAMN14171635	JAALSX000000000.1	Contig	2020-03-03	ASM1106120v1
GCA_011063985.1		105	strain=UB524	Universidad El Bosque	collected by="Cesar A. Arias"	geographic location="Brazil"	PRJNA595928	SAMN14171621	JAALUL000000000.1	Contig	2020-03-03	ASM1106398v1
GCA_011060105.1		105	strain=UB566	Universidad El Bosque	collected by="Cesar A. Arias"	geographic location="Brazil"	PRJNA595928	SAMN14171640	JAALQS000000000.1	Contig	2020-03-03	ASM1106010v1
GCA_021009005.1		105	strain=CHU15-074	Federal University of Rio de Janeiro	collected by="Federal University of Rio de Janeiro"	geographic location="Brazil:Rio de Janeiro"	PRJNA378176	SAMN16946664	JAEAIZ000000000.1	Contig	2021-11-29	ASM2100900v1
GCA_025538055.1		8	strain=BWH_501_S_aur	Brigham & Women's Hospital	collected by="Brigham and Women's Hospital"	geographic location="USA:Boston"	PRJNA278886	SAMN31137368	ABIOSU000000000.1	Contig	2022-10-03	PDT001440631.1
GCA_021012645.1		105	strain=CD15-026	Federal University of Rio de Janeiro	collected by="Federal University of Rio de Janeiro"	geographic location="Brazil:Rio de Janeiro"	PRJNA378176	SAMN16946733	JAEAMB000000000.1	Contig	2021-11-29	ASM2101264v1
GCA_011061565.1		105	strain=UB674	Universidad El Bosque	collected by="Cesar A. Arias"	geographic location="Brazil"	PRJNA595928	SAMN14171677	JAALWI000000000.1	Contig	2020-03-03	ASM1106156v1
GCA_011059865.1		105	strain=UB577	Universidad El Bosque	collected by="Cesar A. Arias"	geographic location="Brazil"	PRJNA595928	SAMN14171642	JAALQD000000000.1	Contig	2020-03-03	ASM1105986v1
GCA_021012475.1		105	strain=CD15-126	Federal University of Rio de Janeiro	collected by="Federal University of Rio de Janeiro"	geographic location="Brazil:Rio de Janeiro"	PRJNA378176	SAMN16946680	JAECMO000000000.1	Contig	2021-11-29	ASM2101247v1
GCA_011392155.1		105	strain=UB505	Universidad El Bosque	collected by="Cesar A. Arias"	geographic location="Brazil"	PRJNA595928	SAMN14171612	JAALQW000000000.1	Contig	2020-03-17	ASM1139215v1
GCA_021010115.1	105	-	strain=CD16-072	Federal University of Rio de Janeiro	collected by="Federal University of Rio de Janeiro"	geographic location="Brazil:Rio de Janeiro"	PRJNA378176	SAMN16946759	JAGMUY000000000.1	Scaffold	2021-11-29	ASM2101011v1
GCA_021012175.1		105	strain=CD15-146	Federal University of Rio de Janeiro	collected by="Federal University of Rio de Janeiro"	geographic location="Brazil:Rio de Janeiro"	PRJNA378176	SAMN16946707	JAECMG000000000.1	Contig	2021-11-29	ASM2101217v1
GCA_021009095.1		105	strain=CD16-183	Federal University of Rio de Janeiro	collected by="Federal University of Rio de Janeiro"	geographic location="Brazil:Rio de Janeiro"	PRJNA378176	SAMN16946812	JAECLI000000000.1	Contig	2021-11-29	ASM2100909v1
GCA_021010355.1		105	strain=CD16-036	Federal University of Rio de Janeiro	collected by="Federal University of Rio de Janeiro"	geographic location="Brazil:Rio de Janeiro"	PRJNA378176	SAMN16946747	JAEAKU000000000.1	Contig	2021-11-29	ASM2101035v1
GCA_012956955.1	105	-	strain=5363	University of Sao Paulo	collected by="hospital staff"	geographic location="Brazil: Sao Paulo"	PRJNA420812	SAMN14595383	JABBZY000000000.1	Contig	2020-05-03	ASM1295695v1
GCA_011060385.1		105	strain=UB491	Universidad El Bosque	collected by="Cesar A. Arias"	geographic location="Brazil"	PRJNA595928	SAMN14171606	JAALRG000000000.1	Contig	2020-03-03	ASM1106038v1
GCA_027746585.1		105	strain=RIVM_M044182	National Center for Biotechnology Information	collected by="RIVM"	geographic location="Netherlands"	PRJNA514245	SAMN31014564	DAMKYE000000000.1	Contig	2023-01-12	PDT001565108.1
GCA_011392085.1		105	strain=UB579	Universidad El Bosque	collected by="Cesar A. Arias"	geographic location="Brazil"	PRJNA595928	SAMN14171643	JAALOW000000000.1	Contig	2020-03-17	ASM1139208v1
GCA_021011355.1		105	strain=CD16-010	Federal University of Rio de Janeiro	collected by="Federal University of Rio de Janeiro"	geographic location="Brazil:Rio de Janeiro"	PRJNA378176	SAMN16946737	JAECLU000000000.1	Contig	2021-11-29	ASM2101135v1
GCA_021009755.1		105	strain=CD16-113	Federal University of Rio de Janeiro	collected by="Federal University of Rio de Janeiro"	geographic location="Brazil:Rio de Janeiro"	PRJNA378176	SAMN16946772	JAEAKD000000000.1	Contig	2021-11-29	ASM2100975v1
GCA_011060335.1		105	strain=UB548	Universidad El Bosque	collected by="Cesar A. Arias"	geographic location="Brazil"	PRJNA595928	SAMN14171633	JAALRC000000000.1	Contig	2020-03-03	ASM1106033v1
GCA_021011735.1	105	-	strain=CD15-265	Federal University of Rio de Janeiro	collected by="Federal University of Rio de Janeiro"	geographic location="Brazil:Rio de Janeiro"	PRJNA378176	SAMN16946713	JAGMVD000000000.1	Scaffold	2021-11-29	ASM2101173v1
GCA_021009995.1		105	strain=CD16-088	Federal University of Rio de Janeiro	collected by="Federal University of Rio de Janeiro"	geographic location="Brazil:Rio de Janeiro"	PRJNA378176	SAMN16946765	JAEAKJ000000000.1	Contig	2021-11-29	ASM2100999v1
GCA_011060125.1		105	strain=UB529	Universidad El Bosque	collected by="Cesar A. Arias"	geographic location="Brazil"	PRJNA595928	SAMN14171625	JAALQP000000000.1	Contig	2020-03-03	ASM1106012v1
GCA_021011455.1		105	strain=CD15-329	Federal University of Rio de Janeiro	collected by="Federal University of Rio de Janeiro"	geographic location="Brazil:Rio de Janeiro"	PRJNA378176	SAMN16946732	JAEALD000000000.1	Contig	2021-11-29	ASM2101145v1
GCA_011777465.1		105	strain=UB681	Universidad El Bosque	collected by="Cesar A. Arias"	geographic location="Brazil"	PRJNA595928	SAMN14171679	JAATHI000000000.1	Contig	2020-03-30	ASM1177746v1
GCA_021010095.1		105	strain=CD16-076	Federal University of Rio de Janeiro	collected by="Federal University of Rio de Janeiro"	geographic location="Brazil:Rio de Janeiro"	PRJNA378176	SAMN16946763	JAEAKO000000000.1	Contig	2021-11-29	ASM2101009v1
GCA_021010335.1	105	-	strain=CD16-060	Federal University of Rio de Janeiro	collected by="Federal University of Rio de Janeiro"	geographic location="Brazil:Rio de Janeiro"	PRJNA378176	SAMN16946752	JAGMVB000000000.1	Scaffold	2021-11-29	ASM2101033v1
GCA_021010485.1		105	strain=CD16-017	Federal University of Rio de Janeiro	collected by="Federal University of Rio de Janeiro"	geographic location="Brazil:Rio de Janeiro"	PRJNA378176	SAMN16946739	JAECLR000000000.1	Contig	2021-11-29	ASM2101048v1
GCA_011060735.1		105	strain=UB667	Universidad El Bosque	collected by="Cesar A. Arias"	geographic location="Brazil"	PRJNA595928	SAMN14171672	JAALSA000000000.1	Contig	2020-03-03	ASM1106073v1
GCA_011059845.1		105	strain=UB557	Universidad El Bosque	collected by="Cesar A. Arias"	geographic location="Brazil"	PRJNA595928	SAMN14171636	JAALQC000000000.1	Contig	2020-03-03	ASM1105984v1
GCA_011062075.1		105	strain=UB615	Universidad El Bosque	collected by="Cesar A. Arias"	geographic location="Brazil"	PRJNA595928	SAMN14171660	JAALVI000000000.1	Contig	2020-03-03	ASM1106207v1
GCA_021008855.1		105	strain=CHU15-110	Federal University of Rio de Janeiro	collected by="Federal University of Rio de Janeiro"	geographic location="Brazil:Rio de Janeiro"	PRJNA378176	SAMN16946677	JAECLG000000000.1	Contig	2021-11-29	ASM2100885v1
GCA_021012075.1		105	strain=CD15-158	Federal University of Rio de Janeiro	collected by="Federal University of Rio de Janeiro"	geographic location="Brazil:Rio de Janeiro"	PRJNA378176	SAMN16946692	JAEALN000000000.1	Contig	2021-11-29	ASM2101207v1
GCA_021012615.1		105	strain=CD15-055	Federal University of Rio de Janeiro	collected by="Federal University of Rio de Janeiro"	geographic location="Brazil:Rio de Janeiro"	PRJNA378176	SAMN16946726	JAECMQ000000000.1	Contig	2021-11-29	ASM2101261v1
GCA_011059605.1		105	strain=UB504	Universidad El Bosque	collected by="Cesar A. Arias"	geographic location="Brazil"	PRJNA595928	SAMN14171611	JAALPP000000000.1	Contig	2020-03-03	ASM1105960v1
GCA_021011505.1		4876	strain=CD15-325	Federal University of Rio de Janeiro	collected by="Federal University of Rio de Janeiro"	geographic location="Brazil:Rio de Janeiro"	PRJNA378176	SAMN16946729	JAEIRZ000000000.1	Scaffold	2021-11-29	ASM2101150v1
GCA_021012515.1		105	strain=CD15-123	Federal University of Rio de Janeiro	collected by="Federal University of Rio de Janeiro"	geographic location="Brazil:Rio de Janeiro"	PRJNA378176	SAMN16946679	JAEALW000000000.1	Contig	2021-11-29	ASM2101251v1
GCA_021009515.1		105	strain=CD16-147	Federal University of Rio de Janeiro	collected by="Federal University of Rio de Janeiro"	geographic location="Brazil:Rio de Janeiro"	PRJNA378176	SAMN16946789	JAEAJS000000000.1	Contig	2021-11-29	ASM2100951v1
GCA_011026085.1		30	strain=UB656	Universidad El Bosque	collected by="Cesar A. Arias"	geographic location="Brazil: Porto Alegre"	PRJNA580194	SAMN13979129	JAAJFW000000000.1	Contig	2020-02-26	ASM1102608v1
GCA_011059675.1		105	strain=UB588	Universidad El Bosque	collected by="Cesar A. Arias"	geographic location="Brazil"	PRJNA595928	SAMN14171648	JAALPU000000000.1	Contig	2020-03-03	ASM1105967v1
GCA_021011655.1		105	strain=CD15-296	Federal University of Rio de Janeiro	collected by="Federal University of Rio de Janeiro"	geographic location="Brazil:Rio de Janeiro"	PRJNA378176	SAMN16946722	JAECLZ000000000.1	Contig	2021-11-29	ASM2101165v1
GCA_011061355.1		105	strain=UB668	Universidad El Bosque	collected by="Cesar A. Arias"	geographic location="Brazil"	PRJNA595928	SAMN14171673	JAALUU000000000.1	Contig	2020-03-03	ASM1106135v1
GCA_021008945.1		105	strain=CHU15-087	Federal University of Rio de Janeiro	collected by="Federal University of Rio de Janeiro"	geographic location="Brazil:Rio de Janeiro"	PRJNA378176	SAMN16946671	JAEAIW000000000.1	Contig	2021-11-29	ASM2100894v1
GCA_011059615.1		105	strain=UB593	Universidad El Bosque	collected by="Cesar A. Arias"	geographic location="Brazil"	PRJNA595928	SAMN14171650	JAALPQ000000000.1	Contig	2020-03-03	ASM1105961v1
GCA_011059045.1		105	strain=UB592	Universidad El Bosque	collected by="Cesar A. Arias"	geographic location="Brazil"	PRJNA595928	SAMN14171649	JAALPI000000000.1	Contig	2020-03-03	ASM1105904v1
GCA_021011885.1	105	-	strain=CD15-215	Federal University of Rio de Janeiro	collected by="Federal University of Rio de Janeiro"	geographic location="Brazil:Rio de Janeiro"	PRJNA378176	SAMN16946709	JAGMVG000000000.1	Contig	2021-11-29	ASM2101188v1
GCA_021009915.1		105	strain=CD16-089	Federal University of Rio de Janeiro	collected by="Federal University of Rio de Janeiro"	geographic location="Brazil:Rio de Janeiro"	PRJNA378176	SAMN16946766	JAEAKI000000000.1	Contig	2021-11-29	ASM2100991v1
GCA_021010295.1	105	-	strain=CD16-061	Federal University of Rio de Janeiro	collected by="Federal University of Rio de Janeiro"	geographic location="Brazil:Rio de Janeiro"	PRJNA378176	SAMN16946754	JAECLP000000000.1	Contig	2021-11-29	ASM2101029v1
GCA_015612225.2		12	strain=25_ls	National Center for Biotechnology Information	NA	geographic location="Denmark"	PRJNA514245	SAMEA24686668	DACNDV000000000.2	Contig	2021-07-20	PDT000184751.2
GCA_011060145.1		105	strain=UB601	Universidad El Bosque	collected by="Cesar A. Arias"	geographic location="Brazil"	PRJNA595928	SAMN14171654	JAALQQ000000000.1	Contig	2020-03-03	ASM1106014v1
GCA_021011835.1		105	strain=CD15-233	Federal University of Rio de Janeiro	collected by="Federal University of Rio de Janeiro"	geographic location="Brazil:Rio de Janeiro"	PRJNA378176	SAMN16946711	JAEALJ000000000.1	Scaffold	2021-11-29	ASM2101183v1
GCA_021011265.1		105	strain=CD16-015	Federal University of Rio de Janeiro	collected by="Federal University of Rio de Janeiro"	geographic location="Brazil:Rio de Janeiro"	PRJNA378176	SAMN16946741	JAEALA000000000.1	Contig	2021-11-29	ASM2101126v1
GCA_021008995.1		4876	strain=CHU15-086	Federal University of Rio de Janeiro	collected by="Federal University of Rio de Janeiro"	geographic location="Brazil:Rio de Janeiro"	PRJNA378176	SAMN16946670	JAEAIX000000000.1	Contig	2021-11-29	ASM2100899v1
GCA_021010315.1		105	strain=CD16-040	Federal University of Rio de Janeiro	collected by="Federal University of Rio de Janeiro"	geographic location="Brazil:Rio de Janeiro"	PRJNA378176	SAMN16946750	JAEAKT000000000.1	Contig	2021-11-29	ASM2101031v1
GCA_011060205.1		105	strain=UB492	Universidad El Bosque	collected by="Cesar A. Arias"	geographic location="Brazil"	PRJNA595928	SAMN14171607	JAALQU000000000.1	Contig	2020-03-03	ASM1106020v1
GCA_011062335.1		105	strain=UB669	Universidad El Bosque	collected by="Cesar A. Arias"	geographic location="Brazil"	PRJNA595928	SAMN14171674	JAALVY000000000.1	Contig	2020-03-03	ASM1106233v1
GCA_021012495.1		105	strain=CD15-125	Federal University of Rio de Janeiro	collected by="Federal University of Rio de Janeiro"	geographic location="Brazil:Rio de Janeiro"	PRJNA378176	SAMN16946682	JAECMP000000000.1	Contig	2021-11-29	ASM2101249v1
GCA_011062105.1		105	strain=UB619	Universidad El Bosque	collected by="Cesar A. Arias"	geographic location="Brazil"	PRJNA595928	SAMN14171661	JAALVG000000000.1	Contig	2020-03-03	ASM1106210v1
GCA_011062365.1		105	strain=UB675	Universidad El Bosque	collected by="Cesar A. Arias"	geographic location="Brazil"	PRJNA595928	SAMN14171678	JAALWB000000000.1	Contig	2020-03-03	ASM1106236v1
GCA_011061695.1		105	strain=UB641	Universidad El Bosque	collected by="Cesar A. Arias"	geographic location="Brazil"	PRJNA595928	SAMN14171663	JAALWR000000000.1	Contig	2020-03-03	ASM1106169v1
GCA_011060345.1	105	-	strain=UB532	Universidad El Bosque	collected by="Cesar A. Arias"	geographic location="Brazil"	PRJNA595928	SAMN14171628	JAALRD000000000.1	Contig	2020-03-03	ASM1106034v1
GCA_011060185.1		105	strain=UB586	Universidad El Bosque	collected by="Cesar A. Arias"	geographic location="Brazil"	PRJNA595928	SAMN14171646	JAALQT000000000.1	Contig	2020-03-03	ASM1106018v1
GCA_011061245.1		105	strain=UB613	Universidad El Bosque	collected by="Cesar A. Arias"	geographic location="Brazil"	PRJNA595928	SAMN14171658	JAALSZ000000000.1	Contig	2020-03-03	ASM1106124v1
GCA_000969225.1		105	strain=FCFHV36	Universidade de Sao Paulo	collected by="Laboratorio Santa Luzia - Brazil"	geographic location="Brazil:Florianopolis"	PRJNA279236	SAMN03444404	NA	Complete Genome	2015-04-06	ASM96922v1
GCA_027601865.1		479	strain=Sa75	National Center for Biotechnology Information	collected by="not applicable"	geographic location="Denmark"	PRJNA514245	SAMN07780764	DAMECN000000000.1	Contig	2023-01-09	PDT001557556.1
GCA_011059955.1		105	strain=UB562	Universidad El Bosque	collected by="Cesar A. Arias"	geographic location="Brazil"	PRJNA595928	SAMN14171638	JAALQI000000000.1	Contig	2020-03-03	ASM1105995v1
GCA_011060555.1		105	strain=UB531	Universidad El Bosque	collected by="Cesar A. Arias"	geographic location="Brazil"	PRJNA595928	SAMN14171627	JAALRO000000000.1	Contig	2020-03-03	ASM1106055v1
GCA_021011965.1		105	strain=CD15-184	Federal University of Rio de Janeiro	collected by="Federal University of Rio de Janeiro"	geographic location="Brazil:Rio de Janeiro"	PRJNA378176	SAMN16946701	JAEALL000000000.1	Contig	2021-11-29	ASM2101196v1
GCA_002267685.1		105	strain=UB512	Latin America Working Group on Bacterial Resistance	collected by="missing"	geographic location="Brazil: Sao Paulo"	PRJNA291213	SAMN03940749	LGWR00000000.1	Contig	2017-08-23	ASM226768v1
GCA_021011935.1	105	-	strain=CD15-182	Federal University of Rio de Janeiro	collected by="Federal University of Rio de Janeiro"	geographic location="Brazil:Rio de Janeiro"	PRJNA378176	SAMN16946710	JAEIRW000000000.1	Contig	2021-11-29	ASM2101193v1
GCA_011392005.1		105	strain=UB549	Universidad El Bosque	collected by="Cesar A. Arias"	geographic location="Brazil"	PRJNA595928	SAMN14171634	JAALPB000000000.1	Contig	2020-03-17	ASM1139200v1
GCA_011061295.1		105	strain=UB575	Universidad El Bosque	collected by="Cesar A. Arias"	geographic location="Brazil"	PRJNA595928	SAMN14171641	JAALTF000000000.1	Contig	2020-03-03	ASM1106129v1
GCA_011060425.1		105	strain=UB475	Universidad El Bosque	collected by="Cesar A. Arias"	geographic location="Brazil"	PRJNA595928	SAMN14171602	JAALRH000000000.1	Contig	2020-03-03	ASM1106042v1
GCA_021012015.1		105	strain=CD15-170	Federal University of Rio de Janeiro	collected by="Federal University of Rio de Janeiro"	geographic location="Brazil:Rio de Janeiro"	PRJNA378176	SAMN16946705	JAECMF000000000.1	Contig	2021-11-29	ASM2101201v1
GCA_021009735.1		105	strain=CD16-111	Federal University of Rio de Janeiro	collected by="Federal University of Rio de Janeiro"	geographic location="Brazil:Rio de Janeiro"	PRJNA378176	SAMN16946774	JAEAKE000000000.1	Scaffold	2021-11-29	ASM2100973v1
GCA_021012255.1		105	strain=CD15-139	Federal University of Rio de Janeiro	collected by="Federal University of Rio de Janeiro"	geographic location="Brazil:Rio de Janeiro"	PRJNA378176	SAMN16946690	JAECMJ000000000.1	Contig	2021-11-29	ASM2101225v1
GCA_021012305.1		105	strain=CD15-137	Federal University of Rio de Janeiro	collected by="Federal University of Rio de Janeiro"	geographic location="Brazil:Rio de Janeiro"	PRJNA378176	SAMN16946678	JAECML000000000.1	Contig	2021-11-29	ASM2101230v1
GCA_011061795.1		105	strain=UB666	Universidad El Bosque	collected by="Cesar A. Arias"	geographic location="Brazil"	PRJNA595928	SAMN14171671	JAALWV000000000.1	Contig	2020-03-03	ASM1106179v1
GCA_011061185.1		105	strain=UB506	Universidad El Bosque	collected by="Cesar A. Arias"	geographic location="Brazil"	PRJNA595928	SAMN14171613	JAALSV000000000.1	Contig	2020-03-03	ASM1106118v1
GCA_021009125.1		105	strain=CD16-180	Federal University of Rio de Janeiro	collected by="Federal University of Rio de Janeiro"	geographic location="Brazil:Rio de Janeiro"	PRJNA378176	SAMN16946807	JAEIRP000000000.1	Contig	2021-11-29	ASM2100912v1
GCA_021011675.1		105	strain=CD15-277	Federal University of Rio de Janeiro	collected by="Federal University of Rio de Janeiro"	geographic location="Brazil:Rio de Janeiro"	PRJNA378176	SAMN16946714	JAEALF000000000.1	Scaffold	2021-11-29	ASM2101167v1
GCA_021011605.1		105	strain=CD15-328	Federal University of Rio de Janeiro	collected by="Federal University of Rio de Janeiro"	geographic location="Brazil:Rio de Janeiro"	PRJNA378176	SAMN16946728	JAECLW000000000.1	Contig	2021-11-29	ASM2101160v1
GCA_012956015.1		105	strain=4919	University of Sao Paulo	collected by="hospital staff"	geographic location="Brazil: Sao Paulo"	PRJNA420812	SAMN14595384	JABBZZ000000000.1	Contig	2020-05-03	ASM1295601v1
GCA_021010455.1		105	strain=CD16-021	Federal University of Rio de Janeiro	collected by="Federal University of Rio de Janeiro"	geographic location="Brazil:Rio de Janeiro"	PRJNA378176	SAMN16946742	JAECLQ000000000.1	Contig	2021-11-29	ASM2101045v1
GCA_021009435.1		105	strain=CD16-151	Federal University of Rio de Janeiro	collected by="Federal University of Rio de Janeiro"	geographic location="Brazil:Rio de Janeiro"	PRJNA378176	SAMN16946787	JAEAJR000000000.1	Contig	2021-11-29	ASM2100943v1
GCA_011061195.1		105	strain=UB651	Universidad El Bosque	collected by="Cesar A. Arias"	geographic location="Brazil"	PRJNA595928	SAMN14171667	JAALSY000000000.1	Contig	2020-03-03	ASM1106119v1
GCA_011059745.1		105	strain=UB493	Universidad El Bosque	collected by="Cesar A. Arias"	geographic location="Brazil"	PRJNA595928	SAMN14171608	JAALPY000000000.1	Contig	2020-03-03	ASM1105974v1
GCA_011063345.1		105	strain=UB473	Universidad El Bosque	collected by="Cesar A. Arias"	geographic location="Brazil"	PRJNA595928	SAMN14171601	JAALTH000000000.1	Contig	2020-03-03	ASM1106334v1
GCA_021009295.1		105	strain=CD16-165	Federal University of Rio de Janeiro	collected by="Federal University of Rio de Janeiro"	geographic location="Brazil:Rio de Janeiro"	PRJNA378176	SAMN16946796	JAEAJK000000000.1	Contig	2021-11-29	ASM2100929v1
GCA_021010405.1		105	strain=CD16-033	Federal University of Rio de Janeiro	collected by="Federal University of Rio de Janeiro"	geographic location="Brazil:Rio de Janeiro"	PRJNA378176	SAMN16946746	JAEAKW000000000.1	Contig	2021-11-29	ASM2101040v1
GCA_002260065.1		105	strain=UB583	Latin America Working Group on Bacterial Resistance	collected by="missing"	geographic location="Brazil"	PRJNA291213	SAMN05721739	MIIA00000000.1	Contig	2017-08-18	ASM226006v1
GCA_021011635.1		105	strain=CD15-299	Federal University of Rio de Janeiro	collected by="Federal University of Rio de Janeiro"	geographic location="Brazil:Rio de Janeiro"	PRJNA378176	SAMN16946718	JAEALE000000000.1	Contig	2021-11-29	ASM2101163v1
GCA_021011495.1		105	strain=CD15-335	Federal University of Rio de Janeiro	collected by="Federal University of Rio de Janeiro"	geographic location="Brazil:Rio de Janeiro"	PRJNA378176	SAMN16946731	JAEIRT000000000.1	Scaffold	2021-11-29	ASM2101149v1
GCA_011060865.1		105	strain=UB472	Universidad El Bosque	collected by="Cesar A. Arias"	geographic location="Brazil"	PRJNA595928	SAMN14171600	JAALSF000000000.1	Contig	2020-03-03	ASM1106086v1
GCA_011060925.1		105	strain=UB516	Universidad El Bosque	collected by="Cesar A. Arias"	geographic location="Brazil"	PRJNA595928	SAMN14171619	JAALSL000000000.1	Contig	2020-03-03	ASM1106092v1
GCA_021011435.1		105	strain=CD16-011	Federal University of Rio de Janeiro	collected by="Federal University of Rio de Janeiro"	geographic location="Brazil:Rio de Janeiro"	PRJNA378176	SAMN16946734	JAEALB000000000.1	Contig	2021-11-29	ASM2101143v1
GCA_021009795.1		105	strain=CD16-112	Federal University of Rio de Janeiro	collected by="Federal University of Rio de Janeiro"	geographic location="Brazil:Rio de Janeiro"	PRJNA378176	SAMN16946775	JAECLM000000000.1	Contig	2021-11-29	ASM2100979v1
GCA_011060855.1		105	strain=UB537	Universidad El Bosque	collected by="Cesar A. Arias"	geographic location="Brazil"	PRJNA595928	SAMN14171629	JAALSE000000000.1	Contig	2020-03-03	ASM1106085v1
GCA_021012055.1		105	strain=CD15-154	Federal University of Rio de Janeiro	collected by="Federal University of Rio de Janeiro"	geographic location="Brazil:Rio de Janeiro"	PRJNA378176	SAMN16946689	JAEALO000000000.1	Contig	2021-11-29	ASM2101205v1
GCA_020682965.1		105	strain=SS371_SA_UNIFESP	Universidade Federal de Sao Paulo (UNIFESP)	collected by="Mauro Salles"	geographic location="Brazil: Sao Paulo"	PRJNA736948	SAMN19668993	JAHMMO000000000.1	Contig	2021-10-29	ASM2068296v1
GCA_011391955.1		105	strain=UB527	Universidad El Bosque	collected by="Cesar A. Arias"	geographic location="Brazil"	PRJNA595928	SAMN14171623	JAALQZ000000000.1	Contig	2020-03-17	ASM1139195v1
GCA_021011405.1		105	strain=CD16-006	Federal University of Rio de Janeiro	collected by="Federal University of Rio de Janeiro"	geographic location="Brazil:Rio de Janeiro"	PRJNA378176	SAMN16946738	JAEALC000000000.1	Scaffold	2021-11-29	ASM2101140v1
GCA_021011535.1	105	-	strain=CD15-318	Federal University of Rio de Janeiro	collected by="Federal University of Rio de Janeiro"	geographic location="Brazil:Rio de Janeiro"	PRJNA378176	SAMN16946720	JAEIRU000000000.1	Scaffold	2021-11-29	ASM2101153v1
GCA_011059535.1		105	strain=UB584	Universidad El Bosque	collected by="Cesar A. Arias"	geographic location="Brazil"	PRJNA595928	SAMN14171645	JAALPL000000000.1	Contig	2020-03-03	ASM1105953v1
GCA_021010475.1		105	strain=CD16-024	Federal University of Rio de Janeiro	collected by="Federal University of Rio de Janeiro"	geographic location="Brazil:Rio de Janeiro"	PRJNA378176	SAMN16946743	JAEAKY000000000.1	Contig	2021-11-29	ASM2101047v1
GCA_021007915.1		105	strain=CR15-106	Federal University of Rio de Janeiro	collected by="Federal University of Rio de Janeiro"	geographic location="Brazil:Rio de Janeiro"	PRJNA378176	SAMN16946675	JAEAHK000000000.1	Contig	2021-11-29	ASM2100791v1
GCA_021011995.1	105	-	strain=CD15-173	Federal University of Rio de Janeiro	collected by="Federal University of Rio de Janeiro"	geographic location="Brazil:Rio de Janeiro"	PRJNA378176	SAMN16946704	JAEIRX000000000.1	Scaffold	2021-11-29	ASM2101199v1
GCA_021012435.1		105	strain=CD15-128	Federal University of Rio de Janeiro	collected by="Federal University of Rio de Janeiro"	geographic location="Brazil:Rio de Janeiro"	PRJNA378176	SAMN16946687	JAECMN000000000.1	Contig	2021-11-29	ASM2101243v1
GCA_011060325.1		105	strain=UB652	Universidad El Bosque	collected by="Cesar A. Arias"	geographic location="Brazil"	PRJNA595928	SAMN14171668	JAALRE000000000.1	Contig	2020-03-03	ASM1106032v1
GCA_011064025.1		105	strain=UB672	Universidad El Bosque	collected by="Cesar A. Arias"	geographic location="Brazil"	PRJNA595928	SAMN14171676	JAALUM000000000.1	Contig	2020-03-03	ASM1106402v1
GCA_021009315.1		105	strain=CD16-164	Federal University of Rio de Janeiro	collected by="Federal University of Rio de Janeiro"	geographic location="Brazil:Rio de Janeiro"	PRJNA378176	SAMN16946794	JAEAJL000000000.1	Contig	2021-11-29	ASM2100931v1

## Sheet: hits_20_nt_mlst
File	Acc	Scheme	Manual_curation	ST	arcC	aroE	glpF	gmk	pta	tpi	yqiL
hits_20_nt/GCA_000969225.1_ASM96922v1.fna.gz	GCA_000969225.1	saureus		105	arcC(1)	aroE(4)	glpF(1)	gmk(4)	pta(12)	tpi(1)	yqiL(28)
hits_20_nt/GCA_002260065.1_ASM226006v1.fna.gz	GCA_002260065.1	saureus		105	arcC(1)	aroE(4)	glpF(1)	gmk(4)	pta(12)	tpi(1)	yqiL(28)
hits_20_nt/GCA_002267685.1_ASM226768v1.fna.gz	GCA_002267685.1	saureus		105	arcC(1)	aroE(4)	glpF(1)	gmk(4)	pta(12)	tpi(1)	yqiL(28)
hits_20_nt/GCA_011026085.1_ASM1102608v1.fna.gz	GCA_011026085.1	saureus		30	arcC(2)	aroE(2)	glpF(2)	gmk(2)	pta(6)	tpi(3)	yqiL(2)
hits_20_nt/GCA_011059045.1_ASM1105904v1.fna.gz	GCA_011059045.1	saureus		105	arcC(1)	aroE(4)	glpF(1)	gmk(4)	pta(12)	tpi(1)	yqiL(28)
hits_20_nt/GCA_011059055.1_ASM1105905v1.fna.gz	GCA_011059055.1	saureus		105	arcC(1)	aroE(4)	glpF(1)	gmk(4)	pta(12)	tpi(1)	yqiL(28)
hits_20_nt/GCA_011059305.1_ASM1105930v1.fna.gz	GCA_011059305.1	saureus		105	arcC(1)	aroE(4)	glpF(1)	gmk(4)	pta(12)	tpi(1)	yqiL(28)
hits_20_nt/GCA_011059535.1_ASM1105953v1.fna.gz	GCA_011059535.1	saureus		105	arcC(1)	aroE(4)	glpF(1)	gmk(4)	pta(12)	tpi(1)	yqiL(28)
hits_20_nt/GCA_011059585.1_ASM1105958v1.fna.gz	GCA_011059585.1	saureus	105	-	arcC(1)	aroE(4)	glpF(1)	gmk(4)	pta(12)	tpi(1)	yqiL(483?)
hits_20_nt/GCA_011059605.1_ASM1105960v1.fna.gz	GCA_011059605.1	saureus		105	arcC(1)	aroE(4)	glpF(1)	gmk(4)	pta(12)	tpi(1)	yqiL(28)
hits_20_nt/GCA_011059615.1_ASM1105961v1.fna.gz	GCA_011059615.1	saureus		105	arcC(1)	aroE(4)	glpF(1)	gmk(4)	pta(12)	tpi(1)	yqiL(28)
hits_20_nt/GCA_011059645.1_ASM1105964v1.fna.gz	GCA_011059645.1	saureus		105	arcC(1)	aroE(4)	glpF(1)	gmk(4)	pta(12)	tpi(1)	yqiL(28)
hits_20_nt/GCA_011059675.1_ASM1105967v1.fna.gz	GCA_011059675.1	saureus		105	arcC(1)	aroE(4)	glpF(1)	gmk(4)	pta(12)	tpi(1)	yqiL(28)
hits_20_nt/GCA_011059725.1_ASM1105972v1.fna.gz	GCA_011059725.1	saureus		105	arcC(1)	aroE(4)	glpF(1)	gmk(4)	pta(12)	tpi(1)	yqiL(28)
hits_20_nt/GCA_011059745.1_ASM1105974v1.fna.gz	GCA_011059745.1	saureus		105	arcC(1)	aroE(4)	glpF(1)	gmk(4)	pta(12)	tpi(1)	yqiL(28)
hits_20_nt/GCA_011059845.1_ASM1105984v1.fna.gz	GCA_011059845.1	saureus		105	arcC(1)	aroE(4)	glpF(1)	gmk(4)	pta(12)	tpi(1)	yqiL(28)
hits_20_nt/GCA_011059865.1_ASM1105986v1.fna.gz	GCA_011059865.1	saureus		105	arcC(1)	aroE(4)	glpF(1)	gmk(4)	pta(12)	tpi(1)	yqiL(28)
hits_20_nt/GCA_011059945.1_ASM1105994v1.fna.gz	GCA_011059945.1	saureus		105	arcC(1)	aroE(4)	glpF(1)	gmk(4)	pta(12)	tpi(1)	yqiL(28)
hits_20_nt/GCA_011059955.1_ASM1105995v1.fna.gz	GCA_011059955.1	saureus		105	arcC(1)	aroE(4)	glpF(1)	gmk(4)	pta(12)	tpi(1)	yqiL(28)
hits_20_nt/GCA_011059995.1_ASM1105999v1.fna.gz	GCA_011059995.1	saureus		5288	arcC(1)	aroE(4)	glpF(1)	gmk(4)	pta(648)	tpi(1)	yqiL(28)
hits_20_nt/GCA_011060035.1_ASM1106003v1.fna.gz	GCA_011060035.1	saureus		105	arcC(1)	aroE(4)	glpF(1)	gmk(4)	pta(12)	tpi(1)	yqiL(28)
hits_20_nt/GCA_011060105.1_ASM1106010v1.fna.gz	GCA_011060105.1	saureus		105	arcC(1)	aroE(4)	glpF(1)	gmk(4)	pta(12)	tpi(1)	yqiL(28)
hits_20_nt/GCA_011060125.1_ASM1106012v1.fna.gz	GCA_011060125.1	saureus		105	arcC(1)	aroE(4)	glpF(1)	gmk(4)	pta(12)	tpi(1)	yqiL(28)
hits_20_nt/GCA_011060145.1_ASM1106014v1.fna.gz	GCA_011060145.1	saureus		105	arcC(1)	aroE(4)	glpF(1)	gmk(4)	pta(12)	tpi(1)	yqiL(28)
hits_20_nt/GCA_011060185.1_ASM1106018v1.fna.gz	GCA_011060185.1	saureus		105	arcC(1)	aroE(4)	glpF(1)	gmk(4)	pta(12)	tpi(1)	yqiL(28)
hits_20_nt/GCA_011060205.1_ASM1106020v1.fna.gz	GCA_011060205.1	saureus		105	arcC(1)	aroE(4)	glpF(1)	gmk(4)	pta(12)	tpi(1)	yqiL(28)
hits_20_nt/GCA_011060225.1_ASM1106022v1.fna.gz	GCA_011060225.1	saureus		105	arcC(1)	aroE(4)	glpF(1)	gmk(4)	pta(12)	tpi(1)	yqiL(28)
hits_20_nt/GCA_011060325.1_ASM1106032v1.fna.gz	GCA_011060325.1	saureus		105	arcC(1)	aroE(4)	glpF(1)	gmk(4)	pta(12)	tpi(1)	yqiL(28)
hits_20_nt/GCA_011060335.1_ASM1106033v1.fna.gz	GCA_011060335.1	saureus		105	arcC(1)	aroE(4)	glpF(1)	gmk(4)	pta(12)	tpi(1)	yqiL(28)
hits_20_nt/GCA_011060345.1_ASM1106034v1.fna.gz	GCA_011060345.1	saureus	105	-	arcC(1)	aroE(4)	glpF(1)	gmk(4)	pta(12)	tpi(1)	yqiL(1035?)
hits_20_nt/GCA_011060385.1_ASM1106038v1.fna.gz	GCA_011060385.1	saureus		105	arcC(1)	aroE(4)	glpF(1)	gmk(4)	pta(12)	tpi(1)	yqiL(28)
hits_20_nt/GCA_011060425.1_ASM1106042v1.fna.gz	GCA_011060425.1	saureus		105	arcC(1)	aroE(4)	glpF(1)	gmk(4)	pta(12)	tpi(1)	yqiL(28)
hits_20_nt/GCA_011060555.1_ASM1106055v1.fna.gz	GCA_011060555.1	saureus		105	arcC(1)	aroE(4)	glpF(1)	gmk(4)	pta(12)	tpi(1)	yqiL(28)
hits_20_nt/GCA_011060675.1_ASM1106067v1.fna.gz	GCA_011060675.1	saureus		105	arcC(1)	aroE(4)	glpF(1)	gmk(4)	pta(12)	tpi(1)	yqiL(28)
hits_20_nt/GCA_011060735.1_ASM1106073v1.fna.gz	GCA_011060735.1	saureus		105	arcC(1)	aroE(4)	glpF(1)	gmk(4)	pta(12)	tpi(1)	yqiL(28)
hits_20_nt/GCA_011060855.1_ASM1106085v1.fna.gz	GCA_011060855.1	saureus		105	arcC(1)	aroE(4)	glpF(1)	gmk(4)	pta(12)	tpi(1)	yqiL(28)
hits_20_nt/GCA_011060865.1_ASM1106086v1.fna.gz	GCA_011060865.1	saureus		105	arcC(1)	aroE(4)	glpF(1)	gmk(4)	pta(12)	tpi(1)	yqiL(28)
hits_20_nt/GCA_011060925.1_ASM1106092v1.fna.gz	GCA_011060925.1	saureus		105	arcC(1)	aroE(4)	glpF(1)	gmk(4)	pta(12)	tpi(1)	yqiL(28)
hits_20_nt/GCA_011060995.1_ASM1106099v1.fna.gz	GCA_011060995.1	saureus		105	arcC(1)	aroE(4)	glpF(1)	gmk(4)	pta(12)	tpi(1)	yqiL(28)
hits_20_nt/GCA_011061105.1_ASM1106110v1.fna.gz	GCA_011061105.1	saureus		105	arcC(1)	aroE(4)	glpF(1)	gmk(4)	pta(12)	tpi(1)	yqiL(28)
hits_20_nt/GCA_011061125.1_ASM1106112v1.fna.gz	GCA_011061125.1	saureus		105	arcC(1)	aroE(4)	glpF(1)	gmk(4)	pta(12)	tpi(1)	yqiL(28)
hits_20_nt/GCA_011061185.1_ASM1106118v1.fna.gz	GCA_011061185.1	saureus		105	arcC(1)	aroE(4)	glpF(1)	gmk(4)	pta(12)	tpi(1)	yqiL(28)
hits_20_nt/GCA_011061195.1_ASM1106119v1.fna.gz	GCA_011061195.1	saureus		105	arcC(1)	aroE(4)	glpF(1)	gmk(4)	pta(12)	tpi(1)	yqiL(28)
hits_20_nt/GCA_011061205.1_ASM1106120v1.fna.gz	GCA_011061205.1	saureus		105	arcC(1)	aroE(4)	glpF(1)	gmk(4)	pta(12)	tpi(1)	yqiL(28)
hits_20_nt/GCA_011061245.1_ASM1106124v1.fna.gz	GCA_011061245.1	saureus		105	arcC(1)	aroE(4)	glpF(1)	gmk(4)	pta(12)	tpi(1)	yqiL(28)
hits_20_nt/GCA_011061295.1_ASM1106129v1.fna.gz	GCA_011061295.1	saureus		105	arcC(1)	aroE(4)	glpF(1)	gmk(4)	pta(12)	tpi(1)	yqiL(28)
hits_20_nt/GCA_011061355.1_ASM1106135v1.fna.gz	GCA_011061355.1	saureus		105	arcC(1)	aroE(4)	glpF(1)	gmk(4)	pta(12)	tpi(1)	yqiL(28)
hits_20_nt/GCA_011061565.1_ASM1106156v1.fna.gz	GCA_011061565.1	saureus		105	arcC(1)	aroE(4)	glpF(1)	gmk(4)	pta(12)	tpi(1)	yqiL(28)
hits_20_nt/GCA_011061695.1_ASM1106169v1.fna.gz	GCA_011061695.1	saureus		105	arcC(1)	aroE(4)	glpF(1)	gmk(4)	pta(12)	tpi(1)	yqiL(28)
hits_20_nt/GCA_011061795.1_ASM1106179v1.fna.gz	GCA_011061795.1	saureus		105	arcC(1)	aroE(4)	glpF(1)	gmk(4)	pta(12)	tpi(1)	yqiL(28)
hits_20_nt/GCA_011061885.1_ASM1106188v1.fna.gz	GCA_011061885.1	saureus		5288	arcC(1)	aroE(4)	glpF(1)	gmk(4)	pta(648)	tpi(1)	yqiL(28)
hits_20_nt/GCA_011062075.1_ASM1106207v1.fna.gz	GCA_011062075.1	saureus		105	arcC(1)	aroE(4)	glpF(1)	gmk(4)	pta(12)	tpi(1)	yqiL(28)
hits_20_nt/GCA_011062105.1_ASM1106210v1.fna.gz	GCA_011062105.1	saureus		105	arcC(1)	aroE(4)	glpF(1)	gmk(4)	pta(12)	tpi(1)	yqiL(28)
hits_20_nt/GCA_011062275.1_ASM1106227v1.fna.gz	GCA_011062275.1	saureus		105	arcC(1)	aroE(4)	glpF(1)	gmk(4)	pta(12)	tpi(1)	yqiL(28)
hits_20_nt/GCA_011062335.1_ASM1106233v1.fna.gz	GCA_011062335.1	saureus		105	arcC(1)	aroE(4)	glpF(1)	gmk(4)	pta(12)	tpi(1)	yqiL(28)
hits_20_nt/GCA_011062365.1_ASM1106236v1.fna.gz	GCA_011062365.1	saureus		105	arcC(1)	aroE(4)	glpF(1)	gmk(4)	pta(12)	tpi(1)	yqiL(28)
hits_20_nt/GCA_011063345.1_ASM1106334v1.fna.gz	GCA_011063345.1	saureus		105	arcC(1)	aroE(4)	glpF(1)	gmk(4)	pta(12)	tpi(1)	yqiL(28)
hits_20_nt/GCA_011063685.1_ASM1106368v1.fna.gz	GCA_011063685.1	saureus		105	arcC(1)	aroE(4)	glpF(1)	gmk(4)	pta(12)	tpi(1)	yqiL(28)
hits_20_nt/GCA_011063805.1_ASM1106380v1.fna.gz	GCA_011063805.1	saureus		105	arcC(1)	aroE(4)	glpF(1)	gmk(4)	pta(12)	tpi(1)	yqiL(28)
hits_20_nt/GCA_011063935.1_ASM1106393v1.fna.gz	GCA_011063935.1	saureus		105	arcC(1)	aroE(4)	glpF(1)	gmk(4)	pta(12)	tpi(1)	yqiL(28)
hits_20_nt/GCA_011063985.1_ASM1106398v1.fna.gz	GCA_011063985.1	saureus		105	arcC(1)	aroE(4)	glpF(1)	gmk(4)	pta(12)	tpi(1)	yqiL(28)
hits_20_nt/GCA_011064025.1_ASM1106402v1.fna.gz	GCA_011064025.1	saureus		105	arcC(1)	aroE(4)	glpF(1)	gmk(4)	pta(12)	tpi(1)	yqiL(28)
hits_20_nt/GCA_011064035.1_ASM1106403v1.fna.gz	GCA_011064035.1	saureus		105	arcC(1)	aroE(4)	glpF(1)	gmk(4)	pta(12)	tpi(1)	yqiL(28)
hits_20_nt/GCA_011064065.1_ASM1106406v1.fna.gz	GCA_011064065.1	saureus		105	arcC(1)	aroE(4)	glpF(1)	gmk(4)	pta(12)	tpi(1)	yqiL(28)
hits_20_nt/GCA_011391955.1_ASM1139195v1.fna.gz	GCA_011391955.1	saureus		105	arcC(1)	aroE(4)	glpF(1)	gmk(4)	pta(12)	tpi(1)	yqiL(28)
hits_20_nt/GCA_011392005.1_ASM1139200v1.fna.gz	GCA_011392005.1	saureus		105	arcC(1)	aroE(4)	glpF(1)	gmk(4)	pta(12)	tpi(1)	yqiL(28)
hits_20_nt/GCA_011392085.1_ASM1139208v1.fna.gz	GCA_011392085.1	saureus		105	arcC(1)	aroE(4)	glpF(1)	gmk(4)	pta(12)	tpi(1)	yqiL(28)
hits_20_nt/GCA_011392155.1_ASM1139215v1.fna.gz	GCA_011392155.1	saureus		105	arcC(1)	aroE(4)	glpF(1)	gmk(4)	pta(12)	tpi(1)	yqiL(28)
hits_20_nt/GCA_011392235.1_ASM1139223v1.fna.gz	GCA_011392235.1	saureus		105	arcC(1)	aroE(4)	glpF(1)	gmk(4)	pta(12)	tpi(1)	yqiL(28)
hits_20_nt/GCA_011777465.1_ASM1177746v1.fna.gz	GCA_011777465.1	saureus		105	arcC(1)	aroE(4)	glpF(1)	gmk(4)	pta(12)	tpi(1)	yqiL(28)
hits_20_nt/GCA_012956015.1_ASM1295601v1.fna.gz	GCA_012956015.1	saureus		105	arcC(1)	aroE(4)	glpF(1)	gmk(4)	pta(12)	tpi(1)	yqiL(28)
hits_20_nt/GCA_012956825.1_ASM1295682v1.fna.gz	GCA_012956825.1	saureus		105	arcC(1)	aroE(4)	glpF(1)	gmk(4)	pta(12)	tpi(1)	yqiL(28)
hits_20_nt/GCA_012956955.1_ASM1295695v1.fna.gz	GCA_012956955.1	saureus	105	-	arcC(908?)	aroE(1105?)	glpF(1)	gmk(4)	pta(12)	tpi(1)	yqiL(28)
hits_20_nt/GCA_014731495.1_ASM1473149v1.fna.gz	GCA_014731495.1	saureus		8	arcC(3)	aroE(3)	glpF(1)	gmk(1)	pta(4)	tpi(4)	yqiL(3)
hits_20_nt/GCA_015612225.2_PDT000184751.2.fna.gz	GCA_015612225.2	saureus		12	arcC(1)	aroE(3)	glpF(1)	gmk(8)	pta(11)	tpi(5)	yqiL(11)
hits_20_nt/GCA_015612265.2_PDT000184750.2.fna.gz	GCA_015612265.2	saureus		12	arcC(1)	aroE(3)	glpF(1)	gmk(8)	pta(11)	tpi(5)	yqiL(11)
hits_20_nt/GCA_020682965.1_ASM2068296v1.fna.gz	GCA_020682965.1	saureus		105	arcC(1)	aroE(4)	glpF(1)	gmk(4)	pta(12)	tpi(1)	yqiL(28)
hits_20_nt/GCA_021007905.1_ASM2100790v1.fna.gz	GCA_021007905.1	saureus		105	arcC(1)	aroE(4)	glpF(1)	gmk(4)	pta(12)	tpi(1)	yqiL(28)
hits_20_nt/GCA_021007915.1_ASM2100791v1.fna.gz	GCA_021007915.1	saureus		105	arcC(1)	aroE(4)	glpF(1)	gmk(4)	pta(12)	tpi(1)	yqiL(28)
hits_20_nt/GCA_021008835.1_ASM2100883v1.fna.gz	GCA_021008835.1	saureus		105	arcC(1)	aroE(4)	glpF(1)	gmk(4)	pta(12)	tpi(1)	yqiL(28)
hits_20_nt/GCA_021008855.1_ASM2100885v1.fna.gz	GCA_021008855.1	saureus		105	arcC(1)	aroE(4)	glpF(1)	gmk(4)	pta(12)	tpi(1)	yqiL(28)
hits_20_nt/GCA_021008905.1_ASM2100890v1.fna.gz	GCA_021008905.1	saureus		105	arcC(1)	aroE(4)	glpF(1)	gmk(4)	pta(12)	tpi(1)	yqiL(28)
hits_20_nt/GCA_021008935.1_ASM2100893v1.fna.gz	GCA_021008935.1	saureus		105	arcC(1)	aroE(4)	glpF(1)	gmk(4)	pta(12)	tpi(1)	yqiL(28)
hits_20_nt/GCA_021008945.1_ASM2100894v1.fna.gz	GCA_021008945.1	saureus		105	arcC(1)	aroE(4)	glpF(1)	gmk(4)	pta(12)	tpi(1)	yqiL(28)
hits_20_nt/GCA_021008995.1_ASM2100899v1.fna.gz	GCA_021008995.1	saureus		4876	arcC(1)	aroE(228)	glpF(1)	gmk(4)	pta(12)	tpi(1)	yqiL(28)
hits_20_nt/GCA_021009005.1_ASM2100900v1.fna.gz	GCA_021009005.1	saureus		105	arcC(1)	aroE(4)	glpF(1)	gmk(4)	pta(12)	tpi(1)	yqiL(28)
hits_20_nt/GCA_021009095.1_ASM2100909v1.fna.gz	GCA_021009095.1	saureus		105	arcC(1)	aroE(4)	glpF(1)	gmk(4)	pta(12)	tpi(1)	yqiL(28)
hits_20_nt/GCA_021009105.1_ASM2100910v1.fna.gz	GCA_021009105.1	saureus		105	arcC(1)	aroE(4)	glpF(1)	gmk(4)	pta(12)	tpi(1)	yqiL(28)
hits_20_nt/GCA_021009125.1_ASM2100912v1.fna.gz	GCA_021009125.1	saureus		105	arcC(1)	aroE(4)	glpF(1)	gmk(4)	pta(12)	tpi(1)	yqiL(28)
hits_20_nt/GCA_021009175.1_ASM2100917v1.fna.gz	GCA_021009175.1	saureus		105	arcC(1)	aroE(4)	glpF(1)	gmk(4)	pta(12)	tpi(1)	yqiL(28)
hits_20_nt/GCA_021009295.1_ASM2100929v1.fna.gz	GCA_021009295.1	saureus		105	arcC(1)	aroE(4)	glpF(1)	gmk(4)	pta(12)	tpi(1)	yqiL(28)
hits_20_nt/GCA_021009315.1_ASM2100931v1.fna.gz	GCA_021009315.1	saureus		105	arcC(1)	aroE(4)	glpF(1)	gmk(4)	pta(12)	tpi(1)	yqiL(28)
hits_20_nt/GCA_021009435.1_ASM2100943v1.fna.gz	GCA_021009435.1	saureus		105	arcC(1)	aroE(4)	glpF(1)	gmk(4)	pta(12)	tpi(1)	yqiL(28)
hits_20_nt/GCA_021009465.1_ASM2100946v1.fna.gz	GCA_021009465.1	saureus		105	arcC(1)	aroE(4)	glpF(1)	gmk(4)	pta(12)	tpi(1)	yqiL(28)
hits_20_nt/GCA_021009515.1_ASM2100951v1.fna.gz	GCA_021009515.1	saureus		105	arcC(1)	aroE(4)	glpF(1)	gmk(4)	pta(12)	tpi(1)	yqiL(28)
hits_20_nt/GCA_021009735.1_ASM2100973v1.fna.gz	GCA_021009735.1	saureus		105	arcC(1)	aroE(4)	glpF(1)	gmk(4)	pta(12)	tpi(1)	yqiL(28)
hits_20_nt/GCA_021009755.1_ASM2100975v1.fna.gz	GCA_021009755.1	saureus		105	arcC(1)	aroE(4)	glpF(1)	gmk(4)	pta(12)	tpi(1)	yqiL(28)
hits_20_nt/GCA_021009795.1_ASM2100979v1.fna.gz	GCA_021009795.1	saureus		105	arcC(1)	aroE(4)	glpF(1)	gmk(4)	pta(12)	tpi(1)	yqiL(28)
hits_20_nt/GCA_021009915.1_ASM2100991v1.fna.gz	GCA_021009915.1	saureus		105	arcC(1)	aroE(4)	glpF(1)	gmk(4)	pta(12)	tpi(1)	yqiL(28)
hits_20_nt/GCA_021009935.1_ASM2100993v1.fna.gz	GCA_021009935.1	saureus		105	arcC(1)	aroE(4)	glpF(1)	gmk(4)	pta(12)	tpi(1)	yqiL(28)
hits_20_nt/GCA_021009995.1_ASM2100999v1.fna.gz	GCA_021009995.1	saureus		105	arcC(1)	aroE(4)	glpF(1)	gmk(4)	pta(12)	tpi(1)	yqiL(28)
hits_20_nt/GCA_021010095.1_ASM2101009v1.fna.gz	GCA_021010095.1	saureus		105	arcC(1)	aroE(4)	glpF(1)	gmk(4)	pta(12)	tpi(1)	yqiL(28)
hits_20_nt/GCA_021010185.1_ASM2101018v1.fna.gz	GCA_021010185.1	saureus		105	arcC(1)	aroE(4)	glpF(1)	gmk(4)	pta(12)	tpi(1)	yqiL(28)
hits_20_nt/GCA_021010295.1_ASM2101029v1.fna.gz	GCA_021010295.1	saureus	105	-	arcC(1)	aroE(-)	glpF(1)	gmk(4)	pta(12)	tpi(1)	yqiL(28)
hits_20_nt/GCA_021010315.1_ASM2101031v1.fna.gz	GCA_021010315.1	saureus		105	arcC(1)	aroE(4)	glpF(1)	gmk(4)	pta(12)	tpi(1)	yqiL(28)
hits_20_nt/GCA_021010335.1_ASM2101033v1.fna.gz	GCA_021010335.1	saureus	105	-	arcC(862?)	aroE(1105?)	glpF(1)	gmk(4)	pta(12)	tpi(1)	yqiL(28)
hits_20_nt/GCA_021010355.1_ASM2101035v1.fna.gz	GCA_021010355.1	saureus		105	arcC(1)	aroE(4)	glpF(1)	gmk(4)	pta(12)	tpi(1)	yqiL(28)
hits_20_nt/GCA_021010395.1_ASM2101039v1.fna.gz	GCA_021010395.1	saureus		105	arcC(1)	aroE(4)	glpF(1)	gmk(4)	pta(12)	tpi(1)	yqiL(28)
hits_20_nt/GCA_021010405.1_ASM2101040v1.fna.gz	GCA_021010405.1	saureus		105	arcC(1)	aroE(4)	glpF(1)	gmk(4)	pta(12)	tpi(1)	yqiL(28)
hits_20_nt/GCA_021010435.1_ASM2101043v1.fna.gz	GCA_021010435.1	saureus	105	-	arcC(~1)	aroE(4)	glpF(1)	gmk(4)	pta(12)	tpi(1)	yqiL(28)
hits_20_nt/GCA_021010455.1_ASM2101045v1.fna.gz	GCA_021010455.1	saureus		105	arcC(1)	aroE(4)	glpF(1)	gmk(4)	pta(12)	tpi(1)	yqiL(28)
hits_20_nt/GCA_021010475.1_ASM2101047v1.fna.gz	GCA_021010475.1	saureus		105	arcC(1)	aroE(4)	glpF(1)	gmk(4)	pta(12)	tpi(1)	yqiL(28)
hits_20_nt/GCA_021010485.1_ASM2101048v1.fna.gz	GCA_021010485.1	saureus		105	arcC(1)	aroE(4)	glpF(1)	gmk(4)	pta(12)	tpi(1)	yqiL(28)
hits_20_nt/GCA_021010535.1_ASM2101053v1.fna.gz	GCA_021010535.1	saureus		105	arcC(1)	aroE(4)	glpF(1)	gmk(4)	pta(12)	tpi(1)	yqiL(28)
hits_20_nt/GCA_021011265.1_ASM2101126v1.fna.gz	GCA_021011265.1	saureus		105	arcC(1)	aroE(4)	glpF(1)	gmk(4)	pta(12)	tpi(1)	yqiL(28)
hits_20_nt/GCA_021011355.1_ASM2101135v1.fna.gz	GCA_021011355.1	saureus		105	arcC(1)	aroE(4)	glpF(1)	gmk(4)	pta(12)	tpi(1)	yqiL(28)
hits_20_nt/GCA_021011365.1_ASM2101136v1.fna.gz	GCA_021011365.1	saureus		105	arcC(1)	aroE(4)	glpF(1)	gmk(4)	pta(12)	tpi(1)	yqiL(28)
hits_20_nt/GCA_021011395.1_ASM2101139v1.fna.gz	GCA_021011395.1	saureus		105	arcC(1)	aroE(4)	glpF(1)	gmk(4)	pta(12)	tpi(1)	yqiL(28)
hits_20_nt/GCA_021011405.1_ASM2101140v1.fna.gz	GCA_021011405.1	saureus		105	arcC(1)	aroE(4)	glpF(1)	gmk(4)	pta(12)	tpi(1)	yqiL(28)
hits_20_nt/GCA_021011435.1_ASM2101143v1.fna.gz	GCA_021011435.1	saureus		105	arcC(1)	aroE(4)	glpF(1)	gmk(4)	pta(12)	tpi(1)	yqiL(28)
hits_20_nt/GCA_021011455.1_ASM2101145v1.fna.gz	GCA_021011455.1	saureus		105	arcC(1)	aroE(4)	glpF(1)	gmk(4)	pta(12)	tpi(1)	yqiL(28)
hits_20_nt/GCA_021011495.1_ASM2101149v1.fna.gz	GCA_021011495.1	saureus		105	arcC(1)	aroE(4)	glpF(1)	gmk(4)	pta(12)	tpi(1)	yqiL(28)
hits_20_nt/GCA_021011505.1_ASM2101150v1.fna.gz	GCA_021011505.1	saureus		4876	arcC(1)	aroE(228)	glpF(1)	gmk(4)	pta(12)	tpi(1)	yqiL(28)
hits_20_nt/GCA_021011535.1_ASM2101153v1.fna.gz	GCA_021011535.1	saureus	105	-	arcC(1)	aroE(1083?)	glpF(1)	gmk(4)	pta(12)	tpi(1)	yqiL(28)
hits_20_nt/GCA_021011555.1_ASM2101155v1.fna.gz	GCA_021011555.1	saureus		105	arcC(1)	aroE(4)	glpF(1)	gmk(4)	pta(12)	tpi(1)	yqiL(28)
hits_20_nt/GCA_021011605.1_ASM2101160v1.fna.gz	GCA_021011605.1	saureus		105	arcC(1)	aroE(4)	glpF(1)	gmk(4)	pta(12)	tpi(1)	yqiL(28)
hits_20_nt/GCA_021011635.1_ASM2101163v1.fna.gz	GCA_021011635.1	saureus		105	arcC(1)	aroE(4)	glpF(1)	gmk(4)	pta(12)	tpi(1)	yqiL(28)
hits_20_nt/GCA_021011655.1_ASM2101165v1.fna.gz	GCA_021011655.1	saureus		105	arcC(1)	aroE(4)	glpF(1)	gmk(4)	pta(12)	tpi(1)	yqiL(28)
hits_20_nt/GCA_021011675.1_ASM2101167v1.fna.gz	GCA_021011675.1	saureus		105	arcC(1)	aroE(4)	glpF(1)	gmk(4)	pta(12)	tpi(1)	yqiL(28)
hits_20_nt/GCA_021011735.1_ASM2101173v1.fna.gz	GCA_021011735.1	saureus	105	-	arcC(1)	aroE(-)	glpF(1)	gmk(4)	pta(12)	tpi(1)	yqiL(28)
hits_20_nt/GCA_021011835.1_ASM2101183v1.fna.gz	GCA_021011835.1	saureus		105	arcC(1)	aroE(4)	glpF(1)	gmk(4)	pta(12)	tpi(1)	yqiL(28)
hits_20_nt/GCA_021011885.1_ASM2101188v1.fna.gz	GCA_021011885.1	saureus	105	-	arcC(1)	aroE(4)	glpF(1)	gmk(4)	pta(-)	tpi(-)	yqiL(28)
hits_20_nt/GCA_021011935.1_ASM2101193v1.fna.gz	GCA_021011935.1	saureus	105	-	arcC(908?)	aroE(4)	glpF(1)	gmk(4)	pta(12)	tpi(1)	yqiL(28)
hits_20_nt/GCA_021011955.1_ASM2101195v1.fna.gz	GCA_021011955.1	saureus	105	-	arcC(1)	aroE(-)	glpF(1)	gmk(4)	pta(12)	tpi(1)	yqiL(28)
hits_20_nt/GCA_021011965.1_ASM2101196v1.fna.gz	GCA_021011965.1	saureus		105	arcC(1)	aroE(4)	glpF(1)	gmk(4)	pta(12)	tpi(1)	yqiL(28)
hits_20_nt/GCA_021011995.1_ASM2101199v1.fna.gz	GCA_021011995.1	saureus	105	-	arcC(1)	aroE(1105?)	glpF(1)	gmk(4)	pta(12)	tpi(1)	yqiL(28)
hits_20_nt/GCA_021012015.1_ASM2101201v1.fna.gz	GCA_021012015.1	saureus		105	arcC(1)	aroE(4)	glpF(1)	gmk(4)	pta(12)	tpi(1)	yqiL(28)
hits_20_nt/GCA_021012055.1_ASM2101205v1.fna.gz	GCA_021012055.1	saureus		105	arcC(1)	aroE(4)	glpF(1)	gmk(4)	pta(12)	tpi(1)	yqiL(28)
hits_20_nt/GCA_021012075.1_ASM2101207v1.fna.gz	GCA_021012075.1	saureus		105	arcC(1)	aroE(4)	glpF(1)	gmk(4)	pta(12)	tpi(1)	yqiL(28)
hits_20_nt/GCA_021012115.1_ASM2101211v1.fna.gz	GCA_021012115.1	saureus		105	arcC(1)	aroE(4)	glpF(1)	gmk(4)	pta(12)	tpi(1)	yqiL(28)
hits_20_nt/GCA_021012145.1_ASM2101214v1.fna.gz	GCA_021012145.1	saureus	105	-	arcC(1)	aroE(-)	glpF(-)	gmk(-)	pta(12)	tpi(1)	yqiL(28)
hits_20_nt/GCA_021012175.1_ASM2101217v1.fna.gz	GCA_021012175.1	saureus		105	arcC(1)	aroE(4)	glpF(1)	gmk(4)	pta(12)	tpi(1)	yqiL(28)
hits_20_nt/GCA_021012255.1_ASM2101225v1.fna.gz	GCA_021012255.1	saureus		105	arcC(1)	aroE(4)	glpF(1)	gmk(4)	pta(12)	tpi(1)	yqiL(28)
hits_20_nt/GCA_021012305.1_ASM2101230v1.fna.gz	GCA_021012305.1	saureus		105	arcC(1)	aroE(4)	glpF(1)	gmk(4)	pta(12)	tpi(1)	yqiL(28)
hits_20_nt/GCA_021012325.1_ASM2101232v1.fna.gz	GCA_021012325.1	saureus		105	arcC(1)	aroE(4)	glpF(1)	gmk(4)	pta(12)	tpi(1)	yqiL(28)
hits_20_nt/GCA_021012395.1_ASM2101239v1.fna.gz	GCA_021012395.1	saureus		105	arcC(1)	aroE(4)	glpF(1)	gmk(4)	pta(12)	tpi(1)	yqiL(28)
hits_20_nt/GCA_021012435.1_ASM2101243v1.fna.gz	GCA_021012435.1	saureus		105	arcC(1)	aroE(4)	glpF(1)	gmk(4)	pta(12)	tpi(1)	yqiL(28)
hits_20_nt/GCA_021012445.1_ASM2101244v1.fna.gz	GCA_021012445.1	saureus		105	arcC(1)	aroE(4)	glpF(1)	gmk(4)	pta(12)	tpi(1)	yqiL(28)
hits_20_nt/GCA_021012475.1_ASM2101247v1.fna.gz	GCA_021012475.1	saureus		105	arcC(1)	aroE(4)	glpF(1)	gmk(4)	pta(12)	tpi(1)	yqiL(28)
hits_20_nt/GCA_021012495.1_ASM2101249v1.fna.gz	GCA_021012495.1	saureus		105	arcC(1)	aroE(4)	glpF(1)	gmk(4)	pta(12)	tpi(1)	yqiL(28)
hits_20_nt/GCA_021012515.1_ASM2101251v1.fna.gz	GCA_021012515.1	saureus		105	arcC(1)	aroE(4)	glpF(1)	gmk(4)	pta(12)	tpi(1)	yqiL(28)
hits_20_nt/GCA_021012595.1_ASM2101259v1.fna.gz	GCA_021012595.1	saureus		105	arcC(1)	aroE(4)	glpF(1)	gmk(4)	pta(12)	tpi(1)	yqiL(28)
hits_20_nt/GCA_021012615.1_ASM2101261v1.fna.gz	GCA_021012615.1	saureus		105	arcC(1)	aroE(4)	glpF(1)	gmk(4)	pta(12)	tpi(1)	yqiL(28)
hits_20_nt/GCA_021012645.1_ASM2101264v1.fna.gz	GCA_021012645.1	saureus		105	arcC(1)	aroE(4)	glpF(1)	gmk(4)	pta(12)	tpi(1)	yqiL(28)
hits_20_nt/GCA_021012715.1_ASM2101271v1.fna.gz	GCA_021012715.1	saureus		105	arcC(1)	aroE(4)	glpF(1)	gmk(4)	pta(12)	tpi(1)	yqiL(28)
hits_20_nt/GCA_025538055.1_PDT001440631.1.fna.gz	GCA_025538055.1	saureus		8	arcC(3)	aroE(3)	glpF(1)	gmk(1)	pta(4)	tpi(4)	yqiL(3)
hits_20_nt/GCA_027601865.1_PDT001557556.1.fna.gz	GCA_027601865.1	saureus		479	arcC(52)	aroE(79)	glpF(54)	gmk(18)	pta(56)	tpi(32)	yqiL(65)
hits_20_nt/GCA_027746585.1_PDT001565108.1.fna.gz	GCA_027746585.1	saureus		105	arcC(1)	aroE(4)	glpF(1)	gmk(4)	pta(12)	tpi(1)	yqiL(28)
hits_20_nt/GCA_027823475.1_PDT001559373.1.fna.gz	GCA_027823475.1	saureus		105	arcC(1)	aroE(4)	glpF(1)	gmk(4)	pta(12)	tpi(1)	yqiL(28)
hits_20_nt_Alice_1_genome/GCA_021010115.1_ASM2101011v1.fna.gz	GCA_021010115.1	saureus	105	-	arcC(1)	aroE(-)	glpF(1)	gmk(4)	pta(12)	tpi(1)	yqiL(28)
