# Supplementary material for: RdJ detection tests to identify a unique MRSA clone of ST105-SCCmecII lineage and its variants disseminated in the metropolitan region of Rio de Janeiro
Source: Front Microbiol. 2023 Nov 20;14:1275918. doi: 10.3389/fmicb.2023.1275918 (PMC10694290; doi:10.3389/fmicb.2023.1275918)
Supplement: Supplementary file 5 [file Table_5.XLSX]

## Sheet: Optimization test
Supplementary Table S5. Validation of the RdJ detection tests: isolate number, NCBI access for genome sequencing, molecular typing and band-fragments obtained with RdJ detection tests.
Strain	Acess	Clinical origin	CC	SCCmec	ST	spa	Results of RdJ detection tests	Classification
BMB19-019	-	Blood	-	-	-	-	585pb	MSSA
BMB19-021	-	Blood	-	-	-	-	585pb	MSSA
BMB19-024	-	Blood	-	-	-	-	585pb	MSSA
ATCC25293	PRJNA259557	Reference strains	-	-	-	-	585pb	MSSA
ATCC29213	PRJNA224116	Reference strains	-	-	-	-	585pb	MSSA
CD15-055	JAECMQ000000000	Blood	5	105	II	t002	585pb, 452pb, 300pb, 160pb	RdJ
CD15-076	SAMN16946727	Blood	5	105	II	t002	585pb, 452pb, 300pb, 160pb	RdJ
CD15-123	JAEALW000000000	Nasal swab	5	105	II	t002	585pb, 452pb, 300pb, 160pb	RdJ
CD15-126	JAECMO000000000	Nasal swab	5	105	II	t002	585pb, 452pb, 300pb, 160pb	RdJ
CD15-128	JAECMN000000000	Nasal swab	5	105	II	t002	585pb, 452pb, 300pb, 160pb	RdJ
CD15-133	JAEALT000000000	Nasal swab	5	5	IV	t002	752pb, 585pb, 169pb	MRSA-CC5
CD15-134	JAEHKB000000000	Nasal swab	5	5	II	t002	752pb, 585pb, 169pb	MRSA-CC5
CD15-136	JAEALR000000000	Nasal swab	5	5	II	t002	752pb, 585pb, 169pb	MRSA-CC5
CD15-143	JAEALQ000000000	Nasal swab	5	5	II	t2666	752pb, 585pb, 169pb	MRSA-CC5
CD15-147	SAMN16946698	Nasal swab	5	5	II	t2666	752pb, 585pb, 169pb	MRSA-CC5
CD15-152	SAMN16946696	Blood	5	105	II	t002	585pb, 452pb, 300pb, 160pb	RdJ
CD15-170	JAECMF000000000	Blood	5	105	II	t002	585pb, 452pb, 300pb, 160pb	RdJ
CD15-187	-	Blood	5	105	II	t002	585pb, 452pb, 300pb, 160pb	RdJ
CD15-189	SAMN16946702	Blood	5	105	II	t002	585pb, 452pb, 300pb, 160pb	RdJ
CD15-200	JAECME000000000	Blood	5	5	II	t539	752pb, 585pb, 169pb	MRSA-CC5
CD15-215	SAMN16946709	Blood	5	105	II	t002	585pb, 452pb, 300pb, 160pb	RdJ
CD15-245	JAECMC000000000	Blood	5	105	II	t002	752pb, 585pb, 169pb	MRSA-CC5
CD15-258	JAEALG000000000	Blood	5	5	II	t2666	752pb, 585pb, 169pb	MRSA-CC5
CD15-265	SAMN16946713	Blood	5	105	II	t002	585pb, 452pb, 300pb, 160pb	RdJ
CD15-276	JAECMB000000000	Blood	5	105	II	t002	752pb, 585pb, 169pb	MRSA-CC5
CD15-277	JAEALF000000000	Blood	5	105	II	t002	585pb, 452pb, 300pb, 160pb	RdJ
CD15-292	JAECMA000000000	Blood	5	5	IV	t002	752pb, 585pb, 169pb	MRSA-CC5
CD15-296	JAECLZ000000000	Blood	5	105	II	t067	585pb, 452pb, 300pb, 160pb	RdJ
CD15-302	JAECLY000000000	Blood	5	105	II	t002	585pb, 452pb, 300pb, 160pb	RdJ
CD15-317	JAEIRV000000000	Blood	5	5	IV	t002	752pb, 585pb, 169pb	MRSA-CC5
CD15-318	JAEIRU000000000	Blood	5	105	II	t002	585pb, 452pb, 300pb, 160pb	RdJ
CD15-328	JAECLW000000000	Blood	5	105	II	t002	585pb, 452pb, 300pb, 160pb	RdJ
CD15-332	JAECLV000000000	Blood	5	5	II	t539	752pb, 585pb, 169pb	MRSA-CC5
CD16-010	JAECLU000000000	Blood	5	105	II	t002	585pb, 452pb, 300pb, 160pb	RdJ
CD16-012	JAEIRS000000000	Blood	5	105	II	t002	585pb, 452pb, 300pb, 160pb	RdJ
CD16-013	JAECLT000000000	Blood	5	105	II	t002	585pb, 452pb, 300pb, 160pb	RdJ
CD16-015	JAEALA000000000	Blood	5	105	II	t002	585pb, 452pb, 300pb, 160pb	RdJ
CD16-016	JAECLS000000000	Blood	5	105	II	t002	585pb, 452pb, 300pb, 160pb	RdJ
CD16-021	JAECLQ000000000	Blood	5	105	II	t002	585pb, 452pb, 300pb, 160pb	RdJ
CD16-026	JAEAKX000000000	Blood	5	105	II	unknown	585pb, 452pb, 300pb, 160pb	RdJ
CD16-037	SAMN16946749	Blood	5	5	IV	t002	752pb, 585pb, 169pb	MRSA-CC5
CD16-071	SAMN16946757	Blood	5	5	IV	t002	752pb, 585pb, 169pb	MRSA-CC5
CD16-105	JAEAKG000000000	Blood	5	5	IV	t002	752pb, 585pb, 169pb	MRSA-CC5
CD16-124	JAECLL000000000	Blood	5	5	II	t067	752pb, 585pb, 169pb	MRSA-CC5
CHU15-056	GCA_003194405.1	Blood	5	5	IV	t002	752pb, 585pb, 169pb	MRSA-CC5
CHU15-080	CP065871	Nasal swab	5	5	II	t539	752pb, 585pb, 169pb	MRSA-CC5
CHU15-082	JAEAIY000000000	Blood	5	5	IV	t002	752pb, 585pb, 169pb	MRSA-CC5
CHU15-087	JAEAIW000000000	Blood	5	105	II	t002	585pb, 452pb, 300pb, 160pb	RdJ
CHU15-099	JAEAIV000000000	Nasal swab	5	105	II	t002	585pb, 452pb, 300pb, 160pb	RdJ
CHU15-109	JAEAIS000000000	Nasal swab	5	105	II	t002	585pb, 452pb, 300pb, 160pb	RdJ
CHU15-110	JAECLG000000000	Nasal swab	5	105	II	t002	585pb, 452pb, 300pb, 160pb	RdJ
CR14-011	JAEAIO000000000	Nasal swab	5	5	II	unknown	752pb, 585pb, 169pb	MRSA-CC5
CR14-016	CP065870	Trachea secretion	5	5	II	t539	752pb, 585pb, 169pb	MRSA-CC5
CR14-017	JAECLE000000000	Nasal swab	5	5	IV	t777	752pb, 585pb, 169pb	MRSA-CC5
CR14-022	JAECLD000000000	Surgical wound secretion	5	5	II	t539	752pb, 585pb, 169pb	MRSA-CC5
CR14-025	JAEAIL000000000	Nasal swab	5	105	II	t002	752pb, 585pb, 169pb	MRSA-CC5
CR14-026	JAEAIK000000000	Nasal swab	5	5	IV	t002	752pb, 585pb, 169pb	MRSA-CC5
CR14-038	JAEAIH000000000	Trachea secretion	5	5	IV	t002	752pb, 585pb, 169pb	MRSA-CC5
CR14-043	JAEAIG000000000	Nasal swab	5	5	II	t067	752pb, 585pb, 169pb	MRSA-CC5
CR14-051	JAEAIE000000000	Nasal swab	5	5	IV	t061	752pb, 585pb, 169pb	MRSA-CC5
CR14-052	JAEAID000000000	Nasal swab	5	5	II	t539	752pb, 585pb, 169pb	MRSA-CC5
CR14-055	CP065869	Blood	5	5	II	t539	752pb, 585pb, 169pb	MRSA-CC5
CR15-006	JAEAHY000000000	Nasal swab	5	5	IV	t002	752pb, 585pb, 169pb	MRSA-CC5
CR15-010	JAEAHX000000000	Nasal swab	5	5	IV	t002	752pb, 585pb, 169pb	MRSA-CC5
CR15-028	PRJNA378176	Blood	5	5	II	t067	752pb, 585pb, 169pb	MRSA-CC5
CR15-071	CP065868	Nasal swab	5	5	II	t539	752pb, 585pb, 169pb	MRSA-CC5
CR15-083	JAEAHM000000000	Wound secretion	5	5	IV	t002	752pb, 585pb, 169pb	MRSA-CC5
CR15-085	JAEAHL000000000	Blood	5	5	II	t539	752pb, 585pb, 169pb	MRSA-CC5
CD15-176	JAEIRR000000000	Blood	8	8	IV	t008	752pb, 585pb	MRSA
CD16-102	JAEAIQ000000000	Wound secretion	30	30	IV	unknown	752pb, 585pb	MRSA
CD16-121	JAEAIJ000000000	Abcess	8	8	IV	t008	752pb, 585pb	MRSA
CD16-155	JAEAHU000000000	Nasal swab	45	3603	IV	t330	752pb, 585pb	MRSA
CD16-158	JAEAHT000000000	Nasal swab	30	30*	IV	unknown	752pb, 585pb	MRSA
CHU15-060	JAEALH000000000	Secreção nasal	8	239	III	t138	752pb, 585pb	MRSA
CHU15-072	NZ_WJRM00000000	Blood	1	1	IV	t127	752pb, 585pb	MRSA
CHU15-118	JAEAKZ000000000	Nasal swab	30	30	IV	t2795	752pb, 585pb	MRSA
CR14-005	NZ_WJBS00000000	Nasal swab	1	1	IV	t127	752pb, 585pb	MRSA
CR14-006	NZ_WJBT00000000	Nasal swab	1	1	IV	t127	752pb, 585pb	MRSA
CR14-008	JAECMR000000000	Trachea secretion	45	45	II	t266	752pb, 585pb	MRSA
CR14-013	JAEALX000000000	Wound secretion	30	30	IV	unknown	752pb, 585pb	MRSA
CR14-021	JAEALU000000000	Nasal swab	30	30	IV	t318	752pb, 585pb	MRSA
CR14-031	JAEALS000000000	Nasal swab	30	30	IV	t318	752pb, 585pb	MRSA
CR14-040	NZ_WJRL00000000	Blood	1	1	IV	t127	752pb, 585pb	MRSA
CR14-046	JAECMI000000000	Trachea secretion	8	239	III	t037	752pb, 585pb	MRSA
CR14-050	JAECMH000000000	Abcess	30	30	IV	t318	752pb, 585pb	MRSA
CR15-049	JAEALK000000000	Skin wound	30	30	IV	unknown	752pb, 585pb	MRSA
CR15-051	JAEAMC000000000	Abcess	30	30	IV	t062	752pb, 585pb	MRSA

## Sheet: Blind test
Supplementary Table S2. Validation of the RdJ detection tests: Isolate number, NCBI access for genome sequencing, molecular typing and band-fragments obtained with RdJ detection tests.
Isolates	Acess	Clinical origin	CC	SCCmec	ST	spa	Results of RdJ detection tests	Classification
CD15-184	JAEALL000000000	Bacteremia	5	II	105	t002	585pb, 452pb, 300pb, 160pb	RdJ
CD16-033	JAEAKW000000000	Blood	5	II	105	t002	585pb, 452pb, 300pb, 160pb	RdJ
CD16-035	JAEAKV000000000	Blood	5	II	105	t002	585pb, 452pb, 300pb, 160pb	RdJ
CD16-036	JAEAKU000000000	Bacteremia	5	II	105	t002	585pb, 452pb, 300pb, 160pb	RdJ
CD16-040	JAEAKT000000000	Bacteremia	5	II	105	t002	585pb, 452pb, 300pb, 160pb	RdJ
CD16-050	JAEAKS000000000	Bacteremia	5	II	5	t2666	752pb, 585pb, 169pb	MRSA-CC5
CD16-062	JAEAKR000000000	Bacteremia	5	IV	5	t002	752pb, 585pb, 169pb	MRSA-CC5
CD16-064	JAEAKQ000000000	Bacteremia	5	II	105	t002	585pb, 452pb, 300pb, 160pb	RdJ
CD16-069	JAEAKP000000000	Bacteremia	5	II	5	t539	752pb, 585pb, 169pb	MRSA-CC5
CD16-080	JAEAKN000000000	Bacteremia	5	IV	5	t002	752pb, 585pb, 169pb	MRSA-CC5
CD16-081	JAEAKM000000000	Bacteremia	5	IV	5	t002	752pb, 585pb, 169pb	MRSA-CC5
CD16-088	JAEAKJ000000000	Bacteremia	5	II	105	t002	585pb, 452pb, 300pb, 160pb	RdJ
CD16-089	JAEAKI000000000	Bacteremia	5	II	105	t002	585pb, 452pb, 300pb, 160pb	RdJ
CD16-093	JAEAKH000000000	Bacteremia	5	IV	5	t002	752pb, 585pb, 169pb	MRSA-CC5
CD16-112	JAECLM000000000	Bacteremia	5	II	105	t002	585pb, 452pb, 300pb, 160pb	RdJ
CD16-113	JAEAKD000000000	Blood	5	II	105	t002	585pb, 452pb, 300pb, 160pb	RdJ
CD16-116	JAEAKC000000000	Bacteremia	5	IV	1635	t769	752pb, 585pb, 169pb	MRSA-CC5
CD16-117	JAEAKB000000000	Bacteremia	5	IV	5	t002	752pb, 585pb, 169pb	MRSA-CC5
CD16-119	JAEAKA000000000	Bacteremia	5	II	5	t067	752pb, 585pb, 169pb	MRSA-CC5
CD16-120	JAEIRQ000000000	Bacteremia	5	IV	5	t002	752pb, 585pb, 169pb	MRSA-CC5
CD16-123	JAEAJZ000000000	Bacteremia	5	II	5	t539	752pb, 585pb, 169pb	MRSA-CC5
CD16-132	JAEAJY000000000	Bacteremia	5	II	5	t539	752pb, 585pb, 169pb	MRSA-CC5
CD16-137	JAEAJX000000000	Nasal Swab	5	IV	5	t002	752pb, 585pb, 169pb	MRSA-CC5
CD16-138	JAEAJW000000000	Bacteremia	5	IV	1635	t002	752pb, 585pb, 169pb	MRSA-CC5
CD16-143	JAEAJV000000000	Bacteremia	5	IV	5	t062	752pb, 585pb, 169pb	MRSA-CC5
CD16-144	JAEAJU000000000	Nasal Swab	5	IV	5	t002	752pb, 585pb, 169pb	MRSA-CC5
CHU15-088	JAECLH000000000	Bacteremia	5	II	105	t002	585pb, 452pb, 300pb, 160pb	RdJ
CD15-153	JAEALP000000000	Bacteremia	5	II	5	t539	752pb, 585pb, 169pb	MRSA-CC5
CD15-155	JAEIRY000000000	Bacteremia	5	IV	5	t002	752pb, 585pb, 169pb	MRSA-CC5
CD15-169	JAEALM000000000	Bacteremia	5	IV	1635	t002	752pb, 585pb, 169pb	MRSA-CC5
CD15-026	JAEAMB000000000	Blood	5	II	105	t002	585pb, 452pb, 300pb, 160pb	RdJ
CD15-097	JAEALZ000000000	Bacteremia	5	IV	5	t002	752pb, 585pb, 169pb	MRSA-CC5
CD15-101	JAEALY000000000	Bacteremia	5	II	5	t539	752pb, 585pb, 169pb	MRSA-CC5
CD15-125	JAECMP000000000	Nasal Swab	5	II	105	t002	585pb, 452pb, 300pb, 160pb	RdJ
CD15-127	JAEALV000000000	Bacteremia	5	II	105	t002	585pb, 452pb, 300pb, 160pb	RdJ
CD15-129	JAECMM000000000	Nasal Swab	5	II	105	t002	585pb, 452pb, 300pb, 160pb	RdJ
CD15-137	JAECML000000000	Blood	5	II	105	t002	585pb, 452pb, 300pb, 160pb	RdJ
CD15-138	JAECMK000000000	Blood	5	II	105	Unknown	585pb, 452pb, 300pb, 160pb	RdJ
CD15-139	JAECMJ000000000	Nasal Swab	5	II	105	t002	585pb, 452pb, 300pb, 160pb	RdJ
CD15-146	JAECMG000000000	Blood	5	II	105	t002	585pb, 452pb, 300pb, 160pb	RdJ
CD15-150	SAMN16946699	Nasal Swab	5	II	105	t002	585pb, 452pb, 300pb, 160pb	RdJ
CD15-154	JAEALO000000000	Bacteremia	5	II	105	t010	585pb, 452pb, 300pb, 160pb	RdJ
CD15-158	JAEALN000000000	Blood	5	II	105	t010	585pb, 452pb, 300pb, 160pb	RdJ
CD15-173	JAEIRX000000000	Blood	5	II	105	t002	585pb, 452pb, 300pb, 160pb	RdJ
CD15-182	JAEIRW000000000	Bacteremia	5	II	105	t002	585pb, 452pb, 300pb, 160pb	RdJ
CD16-006	JAEALC000000000	Blood	5	II	105	Unknown	585pb, 452pb, 300pb, 160pb	RdJ
CD16-011	JAEALB000000000	Blood	5	II	105	t002	585pb, 452pb, 300pb, 160pb	RdJ
CD16-017	JAECLR000000000	Blood	5	II	105	t002	585pb, 452pb, 300pb, 160pb	RdJ
CD16-024	JAEAKY000000000	Blood	5	II	105	t002	585pb, 452pb, 300pb, 160pb	RdJ
CD16-028	SAMN16946745	tissue fragment	30	IV	5	t002	752pb, 585pb	MRSA
CD16-060	SAMN16946752	Blood	5	II	105	t002	585pb, 452pb, 300pb, 160pb	RdJ
CD16-061	JAECLP000000000	Blood	5	II	105	t002	585pb, 452pb, 300pb, 160pb	RdJ
CD16-072	SAMN16946759	Blood	5	II	105	t002	585pb, 452pb, 300pb, 160pb	RdJ
CD16-076	JAEAKO000000000	Blood	5	II	105	t002	585pb, 452pb, 300pb, 160pb	RdJ
CD16-085	JAEAKL000000000	Blood	5	IV	5	t1154	752pb, 585pb, 169pb	MRSA-CC5
CD16-086	JAEAKK000000000	Blood	5	IV	5	t002	752pb, 585pb, 169pb	MRSA-CC5
CD16-090	JAECLN000000000	Blood	5	II	105	t002	585pb, 452pb, 300pb, 160pb	RdJ
CD16-098	JAEHKC000000000	Blood	5	II	105	t002	585pb, 452pb, 300pb, 160pb	RdJ
CD16-107	JAEAKF000000000	Blood	5	II	5	t539	752pb, 585pb, 169pb	MRSA-CC5
CD16-111	JAEAKE000000000	Blood	5	II	105	t002	585pb, 452pb, 300pb, 160pb	RdJ
CD16-124	JAECLL000000000	Blood	5	II	5	t067	752pb, 585pb, 169pb	MRSA-CC5
CD16-145	JAEAIC000000000	Nasal Swab	8	IV	8	t008	752pb, 585pb	MRSA
CD16-146	JAEAJT000000000	Nasal Swab	5	IV	5	t002	752pb, 585pb, 169pb	MRSA-CC5
CD16-147	JAEAJS000000000	Nasal Swab	5	II	105	t002	585pb, 452pb, 300pb, 160pb	RdJ
CD16-149	JAEAIF000000000	Nasal Swab	30	IV	30	t1605	752pb, 585pb, 169pb	MRSA-CC5
CD16-150	JAGMVC000000000	Blood	5	V	5	t002	752pb, 585pb, 169pb	MRSA-CC5
CD16-151	JAEAJR000000000	Nasal Swab	5	II	105	t002	585pb, 452pb, 300pb, 160pb	RdJ
CD16-152	JAECLK000000000	Nasal Swab	5	II	105	t002	585pb, 452pb, 300pb, 160pb	RdJ
CD16-154	JAEAJQ000000000	Nasal Swab	5	IV	5	t002	752pb, 585pb, 169pb	MRSA-CC5
CD16-156	JAEAJP000000000	Nasal Swab	5	IV	5	t002	752pb, 585pb, 169pb	MRSA-CC5
CD16-160	JAEAJO000000000	Nasal Swab	5	II	5	t539	752pb, 585pb, 169pb	MRSA-CC5
CD16-162	JAEAJN000000000	Nasal Swab	5	IV	1635	t450	752pb, 585pb, 169pb	MRSA-CC5
CD16-163	JAEAJM000000000	Nasal Swab	5	IV	5	t002	752pb, 585pb, 169pb	MRSA-CC5
CD16-164	JAEAJL000000000	Bacteremia	5	II	105	t002	585pb, 452pb, 300pb, 160pb	RdJ
CD16-165	JAEAJK000000000	Nasal Swab	5	II	105	t002	585pb, 452pb, 300pb, 160pb	RdJ
CD16-166	JAEAJJ000000000	Bacteremia	5	IV	1635	t062	752pb, 585pb, 169pb	MRSA-CC5
CD16-169	JAEAJH000000000	Nasal Swab	5	IV	5	t1154	752pb, 585pb, 169pb	MRSA-CC5
CD16-174	JAEAJG000000000	Nasal Swab	5	IV	5	t002	752pb, 585pb, 169pb	MRSA-CC5
CD16-175	JAEAJF000000000	Nasal Swab	5	IV	1635	t002	752pb, 585pb, 169pb	MRSA-CC5
CD16-176	JAEAJE000000000	Nasal Swab	5	IV	5	Unknown	752pb, 585pb, 169pb	MRSA-CC5
CD16-179	JAEAJD000000000	Nasal Swab	5	II	105	t539	585pb, 452pb, 300pb, 160pb	RdJ
CD16-180	JAEIRP000000000	Nasal Swab	5	II	105	t002	585pb, 452pb, 300pb, 160pb	RdJ
CD16-182	JAECLJ000000000	Nasal Swab	5	II	105	t002	585pb, 452pb, 300pb, 160pb	RdJ
CD16-183	JAECLI000000000	Nasal Swab	5	II	105	t002	585pb, 452pb, 300pb, 160pb	RdJ
CD16-185	JAEAJC000000000	Bacteremia	5	IV	1635	t002	752pb, 585pb, 169pb	MRSA-CC5
CD16-188	JAEAJB000000000	Nasal Swab	5	IV	5	Unknown	752pb, 585pb, 169pb	MRSA-CC5
CR14-001	JAEAIR000000000	Bacteremia	5	IV	5	t002	752pb, 585pb, 169pb	MRSA-CC5
CR14-002	JAEAMA000000000	Nasal Swab	45	II	45	t266	752pb, 585pb, 169pb	MRSA-CC5
CR14-003	JAECLF000000000	Bacteremia	5	IV	5	t002	752pb, 585pb, 169pb	MRSA-CC5
CR14-004	GCA_003031485.1	Bacteremia	5	IV	5	t002	752pb, 585pb, 169pb	MRSA-CC5
CR14-007	JAEAIP000000000	Nasal Swab	5	IV	5	t105	752pb, 585pb, 169pb	MRSA-CC5
CR14-011	JAEAIO000000000	Nasal Swab	5	II	5	Unknown	752pb, 585pb, 169pb	MRSA-CC5
CR14-015	JAEAIN000000000	Nasal Swab	5	II	5	t067	752pb, 585pb, 169pb	MRSA-CC5
CR14-018	JAEAIM000000000	Nasal Swab	5	IV	5	t586	752pb, 585pb, 169pb	MRSA-CC5
CR14-033	JAEAII000000000	Nasal Swab	5	IV	1635	t002	752pb, 585pb, 169pb	MRSA-CC5
CR14-039	NZ_WJRK00000000	Nasal Swab	1	IV	1	t127	752pb, 585pb	MRSA
CR14-044	JAECLC000000000	Nasal Swab	5	IV	1635	t002	752pb, 585pb, 169pb	MRSA-CC5
CR14-056	JAEAIB000000000	Nasal Swab	5	IV	1635	t002	752pb, 585pb, 169pb	MRSA-CC5
CR15-001	JAEAIA000000000	Bacteremia	5	II	105	t002	752pb, 585pb, 169pb	MRSA-CC5
CR15-004	JAEAHZ000000000	Nasal Swab	5	IV	5	t002	752pb, 585pb, 169pb	MRSA-CC5
CR15-012	JAEAHW000000000	Bacteremia	5	IV	5	t002	752pb, 585pb, 169pb	MRSA-CC5
CR15-020	JAEAHS000000000	Bacteremia	5	IV	1635	t002	752pb, 585pb, 169pb	MRSA-CC5
CR15-031	JAEIRN000000000	Blood	5	IV	5	t002	752pb, 585pb, 169pb	MRSA-CC5
CR15-039	JAEAHQ000000000	Bacteremia	5	IV	5	t002	752pb, 585pb, 169pb	MRSA-CC5
CR15-041	JAEAHP000000000	Bacteremia	5	IV	5	t002	752pb, 585pb, 169pb	MRSA-CC5
CR15-049	JAEALK000000000	Bacteremia	30	IV	30	Unknown	752pb, 585pb	MRSA
CR15-051	JAEAMC000000000	Bacteremia	30	IV	30	t062	752pb, 585pb	MRSA
CR15-062	JAEAHO000000000	Bacteremia	5	IV	5	t002	752pb, 585pb, 169pb	MRSA-CC5
CR15-064	JAEAHN000000000	Bacteremia	5	IV	5	t002	752pb, 585pb, 169pb	MRSA-CC5
CR15-104	JAECLB000000000	Bacteremia	5	II	105	t002	585pb, 452pb, 300pb, 160pb	RdJ
CR15-106	JAEAHK000000000	Nasal Swab	5	II	105	t002	585pb, 452pb, 300pb, 160pb	RdJ
CR15-117	JAEAHJ000000000	Blood	5	IV	1635	t002	752pb, 585pb, 169pb	MRSA-CC5
CD15-233	JAEALJ000000000	Blood	5	II	105	t002	585pb, 452pb, 300pb, 160pb	RdJ
CD15-299	JAEALE000000000	Blood	5	II	105	t002	585pb, 452pb, 300pb, 160pb	RdJ
CD15-316	JAECLX000000000	Blood	5	II	5	t2666	752pb, 585pb, 169pb	MRSA-CC5
CD15-325	JAEIRZ000000000	Blood	5	II	4876	t002	585pb, 452pb, 300pb, 160pb	RdJ
CD15-329	JAEALD000000000	Blood	5	II	105	t002	585pb, 452pb, 300pb, 160pb	RdJ
CD15-335	JAEIRT000000000	Blood	5	II	105	t002	585pb, 452pb, 300pb, 160pb	RdJ
CHU15-058	JAECMD000000000	Blood	5	IV	188	t189	752pb, 585pb	MRSA
CHU15-059	JAEALI000000000	Bacteremia	8	III	239	t138	752pb, 585pb	MRSA
CHU15-073	JADBPR000000000	Blood	1	IV	1	t127	752pb, 585pb	MRSA
CHU15-074	JAEAIZ000000000	Bacteremia	5	II	105	t002	585pb, 452pb, 300pb, 160pb	RdJ
CHU15-086	JAEAIX000000000	Bacteremia	5	II	4876	t002	585pb, 452pb, 300pb, 160pb	RdJ
CHU15-090	NZ_WJRN00000000	Nasal Swab	1	IV	1	t127	752pb, 585pb	MRSA
CHU15-102	JAEAIU000000000	Blood	5	IV	5	t002	752pb, 585pb, 169pb	MRSA-CC5
CHU15-107	JAEAIT000000000	Bacteremia	5	IV	5	t002	752pb, 585pb, 169pb	MRSA-CC5
CHU15-118	JAEAKZ000000000	Nasal Swab	30	IV	30	t2795	752pb, 585pb	MRSA
CR14-002	JAEAMA000000000	Nasal Swab	45	II	45	t266	752pb, 585pb, 169pb	MRSA-CC5
CR14-035	GCA_003031465.1	Nasal Swab	5	II	5	t067	752pb, 585pb, 169pb	MRSA-CC5
CR15-015	JAEAHV000000000	Blood	5	IV	1635	t002	752pb, 585pb, 169pb	MRSA-CC5
